# Supplementary material for: Discordance between chromatin accessibility and transcriptional activity during the human primed-to-naïve pluripotency transition process
Source: Cell Regen. 2023 Nov 8;12:35. doi: 10.1186/s13619-023-00179-2 (PMC10632355; doi:10.1186/s13619-023-00179-2)
Supplement: Supplementary file 2 — Additional file 2: Table S1. ATAC-seqPeak annotation, peak RPKM for each module in CAD during the primed-to-naive transition. [file 13619_2023_179_MOESM2_ESM.xlsx]

## Sheet: module 1
seqnames	start	end	pES	8dAPRnegOCT4neg	8dAPRposOCT4neg	10dAPRposOCT4neg	10dAPRposOCT4pos	nES	annotation	SYMBOL
chr12	53379255	53380186	345.419	863.215	792.764	468.439	494.961	1000.26	Promoter (<=1kb)	SP1
chr5	160119352	160120139	281.817	833.488	825.782	831.534	847.5	958.061	Promoter (<=1kb)	PWWP2A
chr12	55973455	55974139	367.405	872.21	827.636	809.121	727.972	934.785	Promoter (<=1kb)	RAB5B
chr7	100586139	100586728	350.73	920.337	800.626	695.274	672.194	862.113	Promoter (<=1kb)	FBXO24
chr16	30370375	30371272	297.011	776.496	621.043	486.49	545.67	849.02	Promoter (<=1kb)	TBC1D10B
chr19	7829591	7830193	337.17	692.474	601.458	439.438	539.502	843.772	Promoter (<=1kb)	EVI5L
chr19	10717171	10718096	276.941	684.212	606.28	365.859	487.098	787.88	Promoter (<=1kb)	DNM2
chr19	17332518	17333054	42.3265	233.865	512.921	389.853	385.674	779.469	Promoter (1-2kb)	ANO8
chr16	84013859	84014654	256.7	451.916	714.434	345.89	413.043	777.313	Promoter (2-3kb)	SLC38A8
chr12	57078664	57079132	270.077	591.456	555.705	522.128	553.641	777.086	Promoter (<=1kb)	NEMP1
chr19	6424787	6425633	280.945	820.11	658.463	394.366	470.009	762.605	Promoter (<=1kb)	KHSRP
chr19	7605440	7605972	50.575	224.011	504.739	292.456	367.032	750.893	Exon (ENST00000160298.8/57662, exon 2 of 17)	CAMSAP3
chr19	54136726	54137770	246.826	780.755	610.09	409.711	456.167	749.322	Promoter (<=1kb)	CNOT3
chr19	4471365	4472238	244.748	665.708	539.154	385.036	515.764	740.004	Promoter (<=1kb)	HDGFL2
chr19	38849981	38850951	257.178	788.859	635.647	540.134	488.63	724.629	Promoter (<=1kb)	HNRNPL
chr17	47895604	47896280	255.518	673.776	576.745	434.842	478.131	718.455	Promoter (<=1kb)	LOC102724532
chr13	106570244	106570861	167.635	295.723	445.213	1042.4	828.319	716.222	Promoter (1-2kb)	LINC00551
chrX	49190772	49191517	237.763	565.508	529.273	442.34	478.259	699.055	3' UTR	PRICKLE3
chr5	112166159	112166989	39.628	365.901	700.92	959.249	831.475	685.15	Intron (ENST00000507810.5/64097, intron 11 of 13)	SNORA13
chr22	38705269	38706003	236.707	812.804	668.494	385.078	441.356	681.699	Promoter (<=1kb)	GTPBP1
chrX	317882	318381	256.704	361.595	468.045	620.898	765.29	681.502	Promoter (<=1kb)	GTPBP6
chrX	2370998	2371865	49.5146	60.5174	177.424	455.986	513.925	666.1	Intron (ENST00000334651.11/207063, intron 3 of 6)	DHRSX
chr10	74825938	74826672	289.019	649.248	614.314	704.636	712.456	665.788	Promoter (<=1kb)	KAT6B
chrX	1660974	1662042	67.0028	145.851	348.33	470.67	542.267	665.284	Distal Intergenic	ASMT
chr17	49764094	49764572	268.461	525.285	451.948	553.584	491.352	665.203	Promoter (<=1kb)	FAM117A
chr1	206202924	206203365	192.63	615.478	518.204	527.63	527.168	660.636	Promoter (<=1kb)	SRGAP2
chr12	56645752	56646502	199.359	466.991	611.74	559.292	561.289	658.446	Promoter (<=1kb)	ATP5F1B
chr17	41786484	41787184	273.551	496.38	488.492	443.585	372.935	657.646	Promoter (<=1kb)	JUP
chr12	6946032	6946717	133.205	596.157	875.59	686.753	567.598	657.274	Promoter (<=1kb)	PTPN6
chr1	29324653	29325261	234.636	361.438	606.016	496.844	512.507	653.418	Promoter (1-2kb)	PTPRU
chr2	71226925	71227705	200.558	470.094	544.046	513.315	540.539	651.162	Promoter (<=1kb)	PAIP2B
chr7	25862142	25862869	212.512	835.303	817.375	590.624	652.58	643.687	Distal Intergenic	MIR148A
chr16	29877340	29878005	236.789	338.94	598.452	414.323	465.335	642.867	Exon (ENST00000346932.9/26470, exon 9 of 16)	SEZ6L2
chr19	8389865	8390402	270.953	554.303	497.562	381.451	362.274	641.055	Promoter (<=1kb)	RAB11B-AS1
chr12	113220793	113221542	250.166	561.023	536.565	413.201	433.708	640.785	Promoter (<=1kb)	IQCD
chr11	59615700	59616620	170.321	705.884	669.051	572.933	544.37	639.675	Promoter (<=1kb)	OSBP
chr19	42268203	42269258	242.402	746.495	571.824	430.954	406.866	635.672	Promoter (<=1kb)	CIC
chr7	94657809	94658634	166.878	722.193	728.15	935.729	829.343	625.541	Promoter (1-2kb)	SGCE
chr22	36776024	36776624	214.885	562.26	492.602	471.833	387.092	621.152	Promoter (<=1kb)	IFT27
chr2	74457859	74458513	238.669	590.417	608.617	479.896	520.438	618.631	Promoter (<=1kb)	WBP1
chr8	25458376	25459271	231.259	742.8	675.883	755.616	689.573	617.663	Promoter (<=1kb)	CDCA2
chr14	20461403	20462044	166.245	798.6	696.45	563.577	482.599	613.666	Promoter (<=1kb)	PIP4P1
chr7	77122005	77122791	135.27	432.265	517.35	645.267	549.501	610.472	Promoter (<=1kb)	CCDC146
chr5	131170613	131171284	164.817	647.53	787.075	719.17	745.732	598.888	Promoter (<=1kb)	LYRM7
chr3	120094423	120095345	161.748	1069	815.384	582.759	616.235	598.485	Promoter (<=1kb)	GSK3B
chr19	17579703	17580225	119.102	357.794	586.044	393.533	350.95	597.944	Promoter (<=1kb)	COLGALT1
chr17	17972356	17973126	212.636	527.168	430.593	434.8	361.383	589.591	Promoter (<=1kb)	TOM1L2
chr14	77616595	77617135	233.158	666.908	631.596	584.011	465.423	588.539	Promoter (<=1kb)	SPTLC2
chr14	23320686	23321495	181.485	646.744	598.989	436.805	478.625	587.335	Promoter (<=1kb)	PABPN1
chr2	69914319	69915192	232.19	644.749	529.092	456.873	457.487	584.949	Promoter (<=1kb)	MXD1
chr17	59154849	59155895	184.448	640.833	516.944	423.246	453.147	581.979	Promoter (<=1kb)	SKA2
chr1	6784942	6785447	212.993	676.273	520.138	402.638	481.654	581.955	Promoter (<=1kb)	CAMTA1
chr4	56844500	56845456	61.3575	282.646	538.75	470.286	502.449	580.83	Distal Intergenic	SPINK2
chr2	44167812	44168896	221.085	613.398	552.198	377.219	434.76	578.511	Promoter (<=1kb)	PPM1B
chr15	75451710	75452708	230.162	643.535	539.694	479.951	473.53	573.189	Promoter (<=1kb)	SIN3A
chr19	48969772	48970176	44.1535	142.489	355.013	317.081	360.169	572.373	Exon (ENST00000323798.8/2997, exon 15 of 16)	FTL
chr14	73458513	73459176	190.77	433.969	449.474	441.011	389.902	567.255	Promoter (<=1kb)	NUMB
chr8	1657961	1658550	181.462	228.881	515.527	540.845	549.411	566.894	Intron (ENST00000637795.1/9228, intron 8 of 14)	DLGAP2
chr12	56127816	56128365	213.99	536.518	512.951	393.004	411.934	565.679	Promoter (<=1kb)	ESYT1
chr5	140400702	140401902	157.217	816.283	815.876	398.195	428.782	564.556	Promoter (<=1kb)	ANKHD1
chr5	146446845	146447547	120.37	657.569	765.808	662.604	669.939	560.609	Promoter (<=1kb)	TCERG1
chr1	11262491	11262957	207.049	544.57	551.66	399.144	397.557	558.092	Promoter (<=1kb)	MTOR
chr7	107168117	107169038	190.66	643.795	658.933	635.429	592.566	552.221	Promoter (<=1kb)	HBP1
chr16	58652606	58653169	79.6556	267.561	611.325	573.728	469.933	549.798	Distal Intergenic	CNOT1
chr2	88627323	88628278	139.458	593.795	583.962	426.501	458.696	547.275	Promoter (<=1kb)	EIF2AK3-DT
chr19	49869257	49869879	197.189	435.116	431.609	312.847	364.865	546.062	Promoter (1-2kb)	PNKP
chr1	150697024	150697535	185.298	404.815	439.666	430.36	338.692	541.84	Promoter (<=1kb)	GOLPH3L
chr12	6763997	6764661	139.229	553.805	476.402	428.924	450.86	541.163	Promoter (<=1kb)	PTMS
chr5	109409856	109410983	124.217	782.989	697.372	600.786	590.493	540.132	Promoter (<=1kb)	PJA2
chr5	146203073	146203830	140.304	630.306	707.377	760.858	616.388	534.822	Promoter (<=1kb)	RBM27
chr2	62705075	62705760	181.037	552.852	524.252	645.162	573.613	534.722	Promoter (<=1kb)	EHBP1
chr11	106022059	106022811	196.611	440.518	555.879	752.303	568.843	534.127	Promoter (<=1kb)	MSANTD4
chr4	1511660	1512059	33.2793	76.2844	155.258	281.644	295.494	531.218	Distal Intergenic	NKX1-1
chr19	44890358	44891281	208.045	765.426	644.874	365.565	369.725	530.088	Promoter (<=1kb)	TOMM40
chr19	12736622	12737534	159.905	437.096	411.589	328.388	338.826	527.722	Promoter (<=1kb)	GET3
chr3	115147156	115148122	191.452	591.282	431.347	567.693	600.01	524.678	Promoter (<=1kb)	ZBTB20
chr22	41448319	41448789	217.61	452.715	448.12	451.711	376.32	523.995	Promoter (1-2kb)	TOB2
chr17	4966977	4968179	175.833	563.015	503.487	292.006	341.103	514.313	Promoter (<=1kb)	SPAG7
chr10	90301671	90302679	31.8906	231.616	484.089	618.366	594.099	512.208	Distal Intergenic	LINC02653
chr3	112564265	112565099	33.2159	308.769	604.552	476.093	452.621	511.281	Promoter (<=1kb)	SLC35A5
chr8	28889689	28890555	165.942	644.357	578.878	470.589	393.021	511.067	Promoter (<=1kb)	INTS9
chr15	89087877	89088518	210.476	571.757	496.497	462.158	413.076	510.766	Promoter (<=1kb)	ABHD2
chr19	49766151	49766964	215.352	567.392	413.373	285.318	280.61	510.247	Promoter (<=1kb)	AP2A1
chr14	74084179	74085231	185.84	580.762	509.947	398.459	388.664	507.559	Promoter (<=1kb)	ALDH6A1
chr19	50329240	50329854	198.08	265.015	338.147	232.322	336.25	507.39	Promoter (<=1kb)	KCNC3
chr11	64185387	64186278	174.831	637.639	487.544	369.097	408.666	505.667	Promoter (<=1kb)	STIP1
chr5	120706777	120707392	63.0331	170.36	448.626	697.313	709.805	500.715	Distal Intergenic	PRR16
chr12	55817323	55818279	190.706	459.463	428.929	364.294	377.805	498.342	Promoter (<=1kb)	ORMDL2
chr19	45717273	45717759	222.197	608.395	514.645	342.781	369.766	497.991	Promoter (1-2kb)	FBXO46
chr9	35113984	35114626	112.668	406.066	510.784	573.209	506.58	496.681	Promoter (1-2kb)	FAM214B
chr12	12985780	12986374	41.6537	229.221	527.947	521.733	454.076	491.163	Promoter (2-3kb)	HEBP1
chr19	5903745	5904941	183.191	595.88	482.85	337.919	346.82	489.733	Promoter (<=1kb)	NDUFA11
chr3	109316212	109316884	82.7578	420.905	722.205	483.106	563.908	489.515	Promoter (<=1kb)	DPPA2
chr12	6851267	6852756	143.288	642.879	677.929	358.22	342.524	486.756	Promoter (<=1kb)	USP5
chr4	158210068	158210632	77.4106	423.884	714.618	885.812	769.61	486.469	Promoter (<=1kb)	TMEM144
chr19	49676192	49677271	155.707	574.065	408.975	213.776	251.907	484.083	Promoter (<=1kb)	PRMT1
chr5	177425722	177426738	159.917	550.264	497.031	341.519	410.994	482.705	Promoter (<=1kb)	GRK6
chr3	186108985	186109576	130.9	529.997	487.062	408.805	423.24	481.808	Promoter (<=1kb)	ETV5
chr1	21607588	21608199	208.587	269.429	434.054	438.178	391.401	479.829	Intron (ENST00000290101.8/5909, intron 17 of 26)	RAP1GAP
chr9	127396523	127397272	178.364	567.071	484.301	483.2	374.441	477.858	Promoter (<=1kb)	SLC2A8
chr11	6234580	6235568	171.35	661.563	695.58	538.62	526.949	477.605	Promoter (<=1kb)	CNGA4
chr19	45994852	45995543	178.608	482.947	373.808	333.204	293.931	477.596	Promoter (<=1kb)	CCDC61
chr19	45499310	45499829	101.836	200.567	335.15	236.089	238.831	476.906	Promoter (<=1kb)	PPM1N
chr5	177457577	177457921	156.418	390.658	499.015	344.847	428.29	476.44	Promoter (2-3kb)	DBN1
chr3	186998790	186999567	69.2507	272.452	577.503	649.662	657.853	476.422	Intron (ENST00000169298.8/6480, intron 2 of 7)	ST6GAL1
chr19	49640093	49640868	203.633	631.843	487.927	267.56	301.684	472.348	Promoter (<=1kb)	RRAS
chr19	53978298	53978740	85.6014	151.723	282.839	254.306	280.637	471.993	Intron (ENST00000270458.2/59283, intron 2 of 3)	MIR935
chr19	15418835	15419396	199.246	527.451	419.862	392.261	339.746	471.384	Promoter (<=1kb)	AKAP8L
chr9	35111583	35111943	205.876	442.807	482.274	504.021	430.689	471.329	Promoter (<=1kb)	FAM214B
chr19	42075716	42076249	192.753	563.273	454.806	324.353	299.014	470.516	Promoter (<=1kb)	ZNF574
chr8	112772256	112773039	62.414	391.514	661.438	824.056	668.491	465.862	Intron (ENST00000343508.7/114788, intron 14 of 71)	CSMD3
chr2	210177722	210178147	83.7975	182.009	508.633	1000.45	770.607	465.371	Intron (ENST00000412065.1/ENST00000412065.1, intron 1 of 2)	KANSL1L
chr19	55338781	55339920	185.941	629.495	433.016	249.034	291.637	464.235	Promoter (<=1kb)	KMT5C
chr22	29603162	29603657	167.464	528.727	512.37	293.178	270.67	463.358	Promoter (<=1kb)	NF2
chr9	35115858	35116503	203.756	478.598	456.661	353.412	382.82	462.896	Promoter (<=1kb)	FAM214B
chr5	151252501	151253547	119.135	478.711	567.122	490.536	481.528	462.877	Promoter (<=1kb)	GM2A
chr3	142866859	142867297	150.132	295.89	480.692	413.381	380.418	462.419	Intron (ENST00000295992.8/26577, intron 2 of 8)	PCOLCE2
chr2	55050286	55050994	192.082	546.333	540.242	402.966	430.357	461.812	Promoter (<=1kb)	RTN4
chrX	154373381	154373774	69.4708	350.418	444.954	385.149	352.086	454.769	Promoter (<=1kb)	FLNA
chr19	20051795	20052764	130.811	561.943	650.089	316.312	312.193	453.424	Distal Intergenic	ZNF682
chr8	42152568	42153125	181.868	561.002	546.167	373.485	443.685	452.884	Promoter (<=1kb)	AP3M2
chrX	130902857	130903550	90.265	529.071	492.831	537.992	385.224	452.132	Promoter (<=1kb)	ENOX2
chr17	81238989	81239390	234.931	431.339	380.305	230.873	256.476	451.882	Promoter (<=1kb)	TEPSIN
chr3	98901612	98902183	172.338	617.134	553.225	628.201	599.362	451.228	Promoter (<=1kb)	DCBLD2
chr8	66666997	66667823	185.158	622.809	612.632	539.026	475.98	450.67	Promoter (<=1kb)	C8orf44-SGK3
chr1	153958526	153958971	144.271	445.698	493.501	560.03	414.891	450.589	Promoter (<=1kb)	CRTC2
chr7	77797958	77799012	172.569	554.961	571.744	508.88	448.525	450.096	Promoter (<=1kb)	PHTF2
chr17	48054262	48054598	160.207	392.757	460.956	364.003	318.098	449.824	Promoter (<=1kb)	NFE2L1
chr20	46011656	46012129	40.569	160.232	381.852	243.486	244.502	449.587	Promoter (2-3kb)	MMP9
chr15	75453917	75454426	191.792	634.69	540.082	288.824	313.699	449.542	Promoter (<=1kb)	SIN3A
chr19	45691821	45692717	149.299	543.081	449.889	251.764	264.373	449.403	Promoter (<=1kb)	QPCTL
chr11	3797497	3798379	169.405	595.425	605.395	533.772	528.603	448.015	Promoter (<=1kb)	PGAP2
chr17	28041045	28041813	135.438	367.219	286.684	299.334	314.17	447.541	Promoter (<=1kb)	NLK
chr16	53503274	53503887	167.985	633.623	586.981	433.034	421.069	447.472	Promoter (<=1kb)	AKTIP
chr17	82022810	82023354	216.808	388.139	325.562	301.887	338.434	446.783	Promoter (<=1kb)	CENPX
chr17	48892153	48893077	189.427	530.452	469.268	268.008	256.774	445.019	Promoter (<=1kb)	ATP5MC1
chr2	218269943	218270576	161.069	578.894	573.224	345.761	418.505	444.656	Promoter (<=1kb)	AAMP
chr5	126057042	126057789	70.3294	149.651	399.509	624.107	506.938	444.28	Intron (ENST00000651847.1/ENST00000651847.1, intron 3 of 15)	LINC02039
chr2	218272758	218273246	61.1507	328.127	706.375	576.392	493.953	443.926	Promoter (1-2kb)	PNKD
chr12	6193850	6194207	45.4561	280.864	521.874	316.983	328.563	443.524	Distal Intergenic	CD9
chr19	32971893	32972533	133.02	438.389	461.128	308.14	272.161	442.395	Promoter (<=1kb)	CEP89
chr20	34875924	34876661	160.963	359.03	398.618	418.374	359.033	441.283	Promoter (<=1kb)	ACSS2
chr11	64778571	64779226	135.266	801.394	629.99	286.385	300.922	440.897	Promoter (<=1kb)	SF1
chr14	24146607	24147554	138.079	374.596	381.696	365.98	376.754	439.614	Promoter (<=1kb)	RNF31
chr3	129663075	129663513	31.8634	278.679	489.445	542.055	551.863	438.408	Intron (ENST00000432054.6/23023, intron 2 of 3)	TMCC1
chr4	48780056	48780885	162.475	480.665	561.667	541.894	475.335	438.179	Promoter (<=1kb)	FRYL
chr19	17266734	17267674	115.926	290.302	287.922	205.87	229.308	437.578	Promoter (<=1kb)	BABAM1
chr16	57735041	57735861	121.761	439.887	402.043	267.114	307.314	434.986	Promoter (<=1kb)	KATNB1
chr19	7870071	7870310	71.5201	101.103	262.623	264.589	322.563	434.166	Exon (ENST00000618550.5/80164, exon 5 of 6)	PRR36
chr1	45490895	45491678	189.32	349.524	445.121	296.01	333.395	432.493	Promoter (<=1kb)	TESK2
chr18	77088936	77089720	49.3128	328.333	605.827	528.68	534.675	430.916	Promoter (1-2kb)	MBP
chr2	174032640	174033425	30.7756	242.23	578.369	694.843	688.692	429.969	Distal Intergenic	LINC01960
chr19	45178172	45179045	164.637	588.322	442.667	227.207	258.633	429.725	Promoter (<=1kb)	BLOC1S3
chr19	48468652	48469431	185.279	556.401	411.215	222.976	265.336	429.149	Promoter (<=1kb)	CYTH2
chr1	110338287	110339550	145.072	627.059	541.475	322.687	391.928	427.439	Promoter (<=1kb)	RBM15-AS1
chr9	35072550	35073073	141.287	497.247	505.082	375.625	324.414	426.24	Promoter (<=1kb)	VCP
chr4	2262082	2262583	192.858	505.667	455.57	321.633	392.645	425.205	Promoter (<=1kb)	MXD4
chr12	14803044	14804020	136.293	451.471	496.496	621.801	526.74	424.95	Promoter (<=1kb)	C12orf60
chr11	74170753	74171503	157.815	548.927	543.374	449.558	311.006	424.581	Promoter (<=1kb)	C2CD3
chr17	8156346	8157081	174.064	358.181	382.444	222.108	254.161	422.977	Promoter (<=1kb)	PER1
chr19	41263351	41264419	121.155	537.527	418.177	284.338	274.619	422.464	Promoter (<=1kb)	HNRNPUL1
chr3	50235597	50236238	175.519	397.318	433.259	352.28	339.941	422.341	Promoter (<=1kb)	GNAI2
chr19	40603875	40604544	146.327	315.463	427.94	291.938	301.806	421.204	Promoter (1-2kb)	LTBP4
chr19	4791215	4791784	184.53	663.746	534.676	258.126	272.302	420.549	Promoter (<=1kb)	FEM1A
chr3	186570182	186570881	143.46	612.154	539.074	375.942	355.402	419.942	Promoter (<=1kb)	DNAJB11
chr3	184561151	184561837	136.882	595.395	499.344	242.784	302.159	419.687	Promoter (<=1kb)	EPHB3
chr15	97960199	97960764	184.548	614.014	523.636	500.994	432.132	418.717	Promoter (<=1kb)	ARRDC4
chr3	41961939	41962604	93.2752	626.2	672.326	397.272	390.449	417.993	Promoter (<=1kb)	ULK4
chr1	227763822	227764509	26.6618	331.874	666.126	521.988	471.241	417.647	Intron (ENST00000366760.5/116841, intron 2 of 3)	SNAP47
chr17	81860482	81861157	153.086	646.032	471.397	215.152	271.146	417.221	Promoter (<=1kb)	P4HB
chr6	31826964	31827981	135.298	475.759	381.892	305.655	264.597	416.234	Promoter (<=1kb)	HSPA1B
chr14	22929146	22929971	148.33	443.827	404.67	305.703	336.175	415.775	Promoter (<=1kb)	LOC101926933
chr19	3276260	3277019	143.629	128.066	234.348	289.764	314.107	415.599	Promoter (2-3kb)	CELF5
chr12	49741180	49741820	183.882	570.289	537.011	351.795	324.289	415.409	Promoter (<=1kb)	TMBIM6
chr16	30927974	30928402	90.6045	252.785	337.476	466.083	303.591	414.007	Promoter (2-3kb)	FBXL19
chr6	24400065	24401083	47.6229	279.392	440.74	434.52	384.537	413.627	Promoter (1-2kb)	MRS2
chr19	7643445	7644459	25.2759	92.0063	208.978	260.438	224.177	413.204	Promoter (<=1kb)	STXBP2
chr1	121184409	121185048	93.9742	372.272	328.377	331.547	300.699	412.565	Promoter (<=1kb)	SRGAP2C
chr14	91060345	91061378	152.863	602.841	517.821	419.475	377.151	412.427	Promoter (<=1kb)	DGLUCY
chr5	172008305	172009195	51.9571	235.146	519.813	450.841	479.567	412.331	Promoter (1-2kb)	FBXW11
chr5	138331342	138332182	128.071	490.559	484.915	372.214	363.517	410.96	Promoter (<=1kb)	CDC25C
chr10	102245022	102245945	159.809	382.755	398.062	302.99	267.139	409.463	Promoter (<=1kb)	GBF1
chr9	34989146	34989753	146.383	476.884	426.363	269.835	268.354	408.329	Promoter (<=1kb)	DNAJB5-DT
chr12	57693529	57694378	144.347	365.322	437.124	337.245	325.741	407.234	Promoter (<=1kb)	OS9
chr1	150017124	150017950	34.8817	181.272	395.309	543.48	460.168	407.096	Distal Intergenic	OTUD7B
chr7	100538603	100539279	169.556	496.199	503.915	456.162	397.635	407	Promoter (<=1kb)	AGFG2
chr21	33641477	33642604	154.106	542.788	480.639	197.395	254.149	406.917	Promoter (<=1kb)	ITSN1
chr17	48047842	48048463	172.027	417.234	359.146	336.208	302.007	406.587	Promoter (<=1kb)	NFE2L1
chr2	143891652	143892427	76.3688	171.974	424.865	481.006	463.033	406.246	Distal Intergenic	LOC101928386
chr1	88992529	88993318	171.771	438.985	535.846	714.533	597.657	405.591	Promoter (<=1kb)	RBMXL1
chr6	154343550	154344340	31.4361	235.408	477.143	462.246	444.205	405.196	Intron (ENST00000265198.8/26034, intron 1 of 11)	IPCEF1
chr5	75336362	75337290	138.972	613.196	535.017	476.863	352.67	405.04	Promoter (<=1kb)	HMGCR
chr19	55461553	55462112	159.937	264.285	373.254	191.524	234.479	404.884	Promoter (<=1kb)	ISOC2
chr4	25993145	25994301	46.0967	354.326	700.296	452.01	450.587	404.587	Distal Intergenic	SMIM20
chr14	39174699	39175458	106.684	601.095	683.566	456.687	443.035	404.324	Promoter (<=1kb)	PNN
chr3	112561805	112562575	98.2034	721.132	668.79	358.276	339.501	403.289	Promoter (<=1kb)	SLC35A5
chr19	49142893	49143227	159.772	215.544	251.898	196.816	175.151	402.822	Promoter (<=1kb)	PPFIA3
chr12	6961784	6962782	39.1442	378.524	663.376	386.949	348.771	402.381	Promoter (<=1kb)	MIR200CHG
chr20	34983913	34984618	42.9719	233.697	492.783	392.746	311.426	401.906	Intron (ENST00000262873.11/57644, intron 8 of 42)	MYH7B
chr19	8525254	8526482	173.376	438.161	424.158	247.242	230.861	401.208	Promoter (<=1kb)	MYO1F
chr22	36387921	36388680	147.371	465.117	409.742	242.82	220.755	401.035	Promoter (<=1kb)	MYH9
chr5	119255521	119256392	41.0376	304.498	687.644	694.797	553.981	400.796	Distal Intergenic	TNFAIP8
chr6	88730303	88731077	57.7571	282.46	458.326	565.698	504.236	400.238	Intron (ENST00000369485.9/8732, intron 13 of 15)	RNGTT
chr14	21269185	21270342	113.414	445.702	425.087	314.313	306.481	399.437	Promoter (<=1kb)	HNRNPC
chr17	63621579	63622475	196.413	500.562	474.647	383.258	404.484	398.645	Promoter (<=1kb)	MAP3K3
chr3	121749216	121750325	105.523	472.383	452.919	427.908	340.953	398.298	Promoter (<=1kb)	GOLGB1
chr5	151684687	151685453	41.9994	438.489	648.888	446.292	435.382	395.999	Promoter (<=1kb)	SPARC
chr19	18522064	18522705	182.415	539.643	358.617	198.326	237.391	395.279	Promoter (<=1kb)	ELL
chr3	179562575	179563187	136.362	573.623	552.67	466.088	490.101	394.806	Promoter (<=1kb)	ACTL6A
chr5	138213064	138214101	82.1293	279.377	403.572	317.437	338.767	393.458	Promoter (<=1kb)	CDC23
chr19	38335575	38335899	190.26	422.609	382.92	201.974	235.643	393.2	Promoter (<=1kb)	CATSPERG
chr1	150629012	150630053	169.278	448.182	422.145	320.713	295.635	393.025	Promoter (<=1kb)	ENSA
chr3	75641071	75641575	111.253	392.494	399.399	471.194	337.33	392.836	Intron (ENST00000638439.1/ENST00000638439.1, intron 1 of 2)	MIR1324
chr14	21308260	21309330	109.184	256.561	384.548	278.15	266.023	392.375	Intron (ENST00000556336.5/57096, intron 6 of 20)	RPGRIP1
chr19	10450880	10451366	55.2258	176.17	357.533	313.651	269.893	392.121	Promoter (<=1kb)	PDE4A
chr9	111099077	111100000	38.7503	180.916	289.724	457.678	391.657	391.24	Distal Intergenic	LPAR1
chr1	32060934	32061261	70.6714	121.313	339.906	532.755	404.423	390.463	Intron (ENST00000366152.3/ENST00000366152.3, intron 1 of 2)	TMEM39B
chr12	54324521	54325389	144.263	337.652	353.856	230.478	239.565	390.225	Promoter (<=1kb)	COPZ1
chr2	237662684	237663150	69.6928	298.724	538.513	458.042	405.152	389.608	Intron (ENST00000308482.14/9208, intron 1 of 23)	LRRFIP1
chr11	83156285	83157402	166.928	496.799	468.439	369.692	351.618	389.448	Promoter (<=1kb)	PCF11
chr12	50111664	50112601	146.887	608.937	618.696	322.658	317.469	388.715	Promoter (<=1kb)	COX14
chr14	81533590	81534213	186.33	428.193	415.006	586.687	434.257	388.527	Promoter (<=1kb)	SEL1L
chr15	89575091	89575644	99.3506	380.976	381.69	217.752	261.304	388.281	Promoter (<=1kb)	TICRR
chr3	33440444	33441365	104.488	623.517	645.318	366.19	353.453	387.85	Promoter (<=1kb)	UBP1
chr13	54266950	54268687	41.1793	229.748	436.472	358.633	371.499	387.755	Distal Intergenic	MIR1297
chr3	131381252	131382011	128.163	435.436	429.304	438.818	434.103	386.142	Promoter (<=1kb)	NUDT16
chr16	1782494	1783039	186.119	528.171	346.306	233.367	239.067	385.886	Promoter (<=1kb)	NUBP2
chrX	318781	319190	197.205	566.059	570.005	330.255	382.286	385.582	Promoter (<=1kb)	GTPBP6
chr20	45910689	45911494	157.326	311.18	342.96	236.423	238.106	385.232	Promoter (<=1kb)	PLTP
chr2	26785435	26786120	117.968	397.398	421.769	274.583	271.686	385.083	Promoter (<=1kb)	CENPA
chr10	102743438	102744065	159.275	305.631	292.295	260.397	222.073	384.301	Promoter (<=1kb)	WBP1L
chr3	88058556	88059453	112.992	513.999	508.603	483.19	415.236	383.659	Promoter (<=1kb)	ZNF654
chr8	144104056	144104532	191.526	419.216	348.614	334.04	293.636	380.681	Promoter (<=1kb)	SHARPIN
chr19	42242572	42243598	122.328	602.588	470.293	255.336	211.914	380.55	Promoter (<=1kb)	GSK3A
chr7	5407308	5408194	74.749	252.629	395.755	285.417	280.286	377.955	Promoter (<=1kb)	TNRC18
chr19	18203899	18204704	172.125	470.047	348.955	166.833	198.721	377.409	Promoter (<=1kb)	RAB3A
chr19	13951948	13952504	168.309	461.826	344.636	204.671	264.662	376.892	Promoter (<=1kb)	DCAF15
chr1	58783677	58784437	159.606	535.806	519.061	403.591	373.578	375.703	Promoter (<=1kb)	JUN
chr11	65615020	65615834	160.97	691.375	524.693	273.991	275.4	375.458	Promoter (<=1kb)	PCNX3
chr3	149574236	149574842	41.801	180.116	380.867	388.78	401.385	375.14	Promoter (1-2kb)	WWTR1
chr1	36305561	36306439	53.7215	217.922	435.339	334.268	268.91	374.71	Promoter (<=1kb)	SH3D21
chr11	66958301	66959009	165.979	381.323	385.862	288.091	225.188	374.647	Promoter (<=1kb)	PC
chr1	61077910	61078217	114.188	361.375	460.575	518.29	492.704	374.581	Promoter (<=1kb)	NFIA
chr19	18192539	18193297	123.232	408.708	323.694	191.578	209.078	374.089	Promoter (<=1kb)	MPV17L2
chr21	8234123	8234734	80.6798	93.4123	88.812	120.617	177.163	373.822	Distal Intergenic	MIR6724-1
chr9	69105133	69105798	38.0748	203.257	390.854	319.168	264.922	373.104	Intron (ENST00000642330.1/2395, intron 4 of 5)	TJP2
chr12	5246070	5246631	35.2104	187.239	504.718	425.914	388.793	372.178	Promoter (1-2kb)	LINC02443
chrX	136908929	136910495	72.4333	281.132	360.552	372.184	311.919	370.919	Exon (ENST00000650669.1/ENST00000650669.1, exon 1 of 2)	RBMX
chr5	146182367	146183331	82.2202	545.656	634.123	366.232	381.609	370.915	Promoter (<=1kb)	LARS1
chr11	64917150	64917867	144.723	356.719	315.402	313.316	243.08	370.175	Promoter (<=1kb)	ATG2A
chr19	47048578	47048950	175.776	396.068	356.095	262.481	269.955	369.877	Promoter (<=1kb)	TMEM160
chr19	35740453	35741282	110.687	343.887	309.06	226.049	199.573	367.972	Promoter (<=1kb)	IGFLR1
chr7	152543668	152544316	27.8692	178.193	396.402	243.072	301.042	367.49	Distal Intergenic	LINC01003
chr3	38136939	38137735	144.541	385.196	361.59	296.331	312.664	367.043	Promoter (<=1kb)	ACAA1
chr14	21455822	21456763	111.435	451.018	529.323	305.838	261.913	366.716	Promoter (<=1kb)	CHD8
chr8	73971773	73972751	147.602	429.117	427.652	385.531	349.087	366.607	Promoter (<=1kb)	TMEM70
chr3	38164671	38165636	82.0979	460.46	535.795	321.998	339.557	366.536	Promoter (<=1kb)	OXSR1
chr19	39411898	39412619	138.585	407.238	309.395	159.931	175.07	366.191	Promoter (<=1kb)	PLEKHG2
chr9	129178984	129179324	123.483	128.609	197.478	264.444	181.306	366.174	Promoter (<=1kb)	IER5L
chr16	2155061	2155789	149.399	529.591	363.362	188.64	174.942	366.074	Promoter (<=1kb)	SNHG19
chr20	31595478	31596408	75.465	240.714	431.182	269.316	327.565	365.967	Distal Intergenic	ID1
chr19	14136537	14137365	136.347	570.256	371.085	217.979	194.892	365.935	Promoter (<=1kb)	LOC100507373
chr1	151281174	151282417	138.142	505.272	471.064	316.049	318.555	365.126	Promoter (<=1kb)	ZNF687-AS1
chr5	141674598	141675237	46.4907	229.913	546.105	433.808	406.513	364.266	Promoter (1-2kb)	ARAP3
chr3	113696667	113697451	117.939	405.886	386.756	349.836	375.614	363.088	Promoter (<=1kb)	USF3
chr19	38899482	38900231	135.781	372.559	323.707	201.176	189.508	362.955	Promoter (<=1kb)	SIRT2
chr19	50658039	50658621	182.155	82.6696	130.819	165.514	204.467	362.938	Promoter (<=1kb)	C19orf81
chr10	97336982	97337803	93.8621	295	485.848	312.64	302.937	362.038	Promoter (2-3kb)	FRAT2
chr2	135530262	135531562	103.225	419.633	443.195	306.216	312.583	361.373	Promoter (<=1kb)	R3HDM1
chr9	137240738	137241386	158.783	566.987	374.966	278.688	286.552	361.337	Promoter (<=1kb)	TUBB4B
chrX	131830408	131831327	56.156	402.692	504.209	314.873	328.02	360.684	Promoter (<=1kb)	FIRRE
chr16	28950367	28951032	131.65	457.013	456.139	248.302	275.401	360.615	Promoter (<=1kb)	NFATC2IP
chr11	77994494	77995331	143.956	460.488	405.154	361.525	338.588	360.441	Promoter (<=1kb)	INTS4
chr19	19541195	19541494	130.316	202.571	308.54	327.648	234.915	360.063	Promoter (<=1kb)	CILP2
chr19	12890632	12891316	137.76	344.15	329.662	275.474	230.495	359.067	Promoter (<=1kb)	GCDH
chr10	96309705	96310577	66.6332	191.287	357.564	303.387	318.063	358.567	Intron (ENST00000630152.1/1791, intron 1 of 10)	DNTT
chr16	72093304	72094163	144.712	458.002	474.558	323.657	329.5	357.643	Promoter (<=1kb)	TXNL4B
chr8	144472237	144472685	108.388	201.356	300.669	288.845	228.236	357.439	Promoter (1-2kb)	KIFC2
chr14	58297545	58298758	101.02	444.867	414.677	301.388	325.139	357.23	Promoter (<=1kb)	ARMH4
chr10	97640247	97640786	120.903	456.187	418.365	340.338	360.763	357.138	Promoter (<=1kb)	PI4K2A
chr5	32312845	32313538	144.855	477.91	407.983	275.088	276.554	356.955	Promoter (<=1kb)	MTMR12
chr14	24141168	24142095	117.997	442.521	467.64	287.398	301.879	356.852	Promoter (<=1kb)	EMC9
chr19	52189371	52190437	138.977	475.664	366.654	251.268	232.095	356.774	Promoter (<=1kb)	PPP2R1A
chr14	22918685	22919767	124.32	346.831	343.694	245.988	252.913	356.594	Promoter (<=1kb)	PRMT5-AS1
chr3	51941818	51942350	158.512	503.645	402.742	281.023	282.404	356.156	Promoter (<=1kb)	PARP3
chr9	71911013	71911932	114.027	519.716	524.433	355.729	367.61	356.115	Promoter (<=1kb)	C9orf85
chr3	172750224	172751056	97.5373	457.255	480.52	331.456	341.453	356.092	Promoter (<=1kb)	ECT2
chr19	3968518	3969195	96.8615	352.359	316.465	333.223	277.996	355.551	Promoter (<=1kb)	DAPK3
chr9	94165794	94166297	174.82	456.755	409.021	351.364	297.579	355.496	Exon (ENST00000652769.1/ENST00000652769.1, exon 1 of 2)	MIRLET7A1
chr2	24047253	24047947	149.697	347.889	440.284	376.419	297.984	355.033	Promoter (<=1kb)	WDCP
chr5	178126390	178126968	73.8752	186.036	454.203	386.609	359.581	354.732	Distal Intergenic	RMND5B
chr12	56636121	56637440	100.264	312.61	337.378	218.726	235.516	354.278	Promoter (<=1kb)	BAZ2A
chr9	69820410	69821107	89.2339	229.155	388.556	362.587	307.904	354.192	Promoter (<=1kb)	C9orf135-DT
chr1	154982339	154983582	76.2149	229.424	314.654	240.855	217.777	354.086	Promoter (<=1kb)	FLAD1
chr5	90558367	90559120	186.252	572.286	631.537	647.174	550.71	353.841	Promoter (<=1kb)	ADGRV1
chr9	127112002	127112595	81.8691	179.936	446.774	390.321	275.989	353.822	Intron (ENST00000424082.6/9649, intron 8 of 17)	ANGPTL2
chr7	23013893	23014419	174.278	468.434	437.448	264.638	307.596	353.796	Promoter (<=1kb)	FAM126A
chr1	211675305	211676239	92.9797	424.149	600.593	421.987	425.194	353.712	Promoter (<=1kb)	NEK2
chr10	99620403	99621552	160.692	457.667	454.272	284.906	324.995	353.311	Promoter (<=1kb)	SLC25A28
chr17	38967336	38967874	65.2789	160.993	302.428	219.53	200.513	353.254	Promoter (<=1kb)	FBXO47
chr6	15207969	15209156	68.9474	99.6314	228.31	233.121	249.827	352.911	Distal Intergenic	JARID2
chr14	24171349	24172256	99.2036	314.812	480.725	383.515	347.353	352.872	Promoter (<=1kb)	REC8
chr19	11346226	11346838	130.077	341.981	324.821	170.406	205.285	352.194	Promoter (<=1kb)	CCDC159
chr1	229203082	229203898	45.4622	268.91	489.388	391.407	347.757	351.062	Intron (ENST00000666388.1/ENST00000666388.1, intron 1 of 2)	LOC105373159
chr7	143836609	143836817	120.839	235.133	204.464	424.649	340.374	350.535	Promoter (<=1kb)	LOC154761
chr11	78365246	78365934	46.5272	228.16	457.313	464.571	486.475	350.225	Intron (ENST00000534168.1/ENST00000534168.1, intron 1 of 1)	GAB2
chr1	29282843	29283682	207.783	275.813	311.047	367.792	319.939	350.207	Promoter (<=1kb)	PTPRU
chr4	121749045	121749697	51.9916	194.45	503.38	512.246	430.354	349.816	Distal Intergenic	TMEM155
chr17	8190137	8190485	157.429	292.725	252.246	194.42	181.193	349.579	Promoter (<=1kb)	BORCS6
chr1	207320930	207321849	113.816	361.078	534.126	408.948	375.337	348.279	Promoter (<=1kb)	CD55
chr19	7506434	7507018	131.468	187.258	332.292	163.293	198.488	347.814	Promoter (<=1kb)	TEX45
chr17	38609340	38610066	130.541	177.114	348.359	274.353	259.28	347.513	Distal Intergenic	SRCIN1
chr3	146522390	146523373	30.014	236.914	380.541	333.954	280.273	347.364	Promoter (<=1kb)	PLSCR1
chr5	41903780	41904596	152.134	602.912	554.317	511.664	436.445	347.116	Promoter (<=1kb)	C5orf51
chr16	68448387	68448903	195.26	452.718	369.247	323.044	253.849	346.894	Promoter (<=1kb)	SMPD3
chr11	63974154	63974830	107.071	320.695	412.24	252.667	308.194	346.795	Promoter (<=1kb)	COX8A
chr4	39182084	39182775	165.828	481.159	417.225	356.605	280.407	346.652	Promoter (<=1kb)	WDR19
chr11	75814492	75815326	110.478	491.121	424.163	255.264	281.884	346.247	Promoter (<=1kb)	UVRAG-DT
chr8	23243376	23243746	49.871	225.47	438.773	533.989	435.26	346.123	Promoter (<=1kb)	CHMP7
chr5	138542935	138543912	100.496	520.158	510.627	348.735	332.926	345.659	Promoter (<=1kb)	ETF1
chr1	221741766	221742758	121.532	431.621	507.432	412.823	413.5	345.396	Promoter (<=1kb)	DUSP10
chr19	4342513	4343569	135.498	374.687	318.617	182.507	241.463	345.172	Promoter (<=1kb)	STAP2
chr15	70437846	70438392	30.6212	277.143	510.573	362.968	296.328	344.948	Distal Intergenic	LINC02205
chr2	30146329	30147063	208.599	486.381	447.678	403.199	370.055	344.692	Promoter (<=1kb)	YPEL5
chr2	55279299	55280356	28.0794	237.905	500.634	451.238	463.762	344.334	Promoter (1-2kb)	PRORSD1P
chr5	147874271	147875651	48.3851	238.896	489.884	437.759	399.504	344.277	Promoter (2-3kb)	SCGB3A2
chr19	33047349	33047836	37.6517	225.877	394.979	437.172	340.376	344.168	Intron (ENST00000254260.8/85415, intron 1 of 14)	RHPN2
chr10	12068415	12069075	115.437	389.129	440.712	339.05	320.697	344.128	Promoter (<=1kb)	DHTKD1
chr3	36992711	36993838	134.841	702.335	634.389	421.73	378.719	343.614	Promoter (<=1kb)	MLH1
chr12	116506244	116506858	58.27	202.165	332.965	206.796	190.752	342.962	Intron (ENST00000659057.1/ENST00000659057.1, intron 1 of 2)	LINC00173
chr4	110622918	110623427	135.601	478.166	566.654	598.284	554.694	342.571	Promoter (<=1kb)	PITX2
chr20	35742152	35742797	153.247	655.727	617.495	237.315	256.406	342.482	Promoter (<=1kb)	RBM39
chr12	6723650	6724338	95.4862	415.864	431.241	236.329	266.584	341.833	Promoter (<=1kb)	COPS7A
chr17	58517722	58518938	150.443	476.237	428.356	321.044	305.179	340.827	Promoter (<=1kb)	MTMR4
chr9	125241056	125241972	146.501	387.444	337.153	202.36	229.421	340.562	Promoter (<=1kb)	HSPA5
chr1	24742148	24742793	47.6215	186.247	382.078	398.605	348.049	340.225	Promoter (2-3kb)	CLIC4
chr7	134646382	134647294	140.442	332.379	350.998	421.557	358.483	340.222	Promoter (<=1kb)	BPGM
chr19	4402282	4402681	168.292	379.039	312.725	241.181	250.799	340.114	Promoter (<=1kb)	CHAF1A
chr19	53520387	53521220	80.5559	425.346	469.005	268.974	249.866	338.742	Promoter (<=1kb)	ZNF331
chr1	150235919	150236677	132.868	412.913	372.059	234.284	232.341	338.606	Promoter (<=1kb)	ANP32E
chr6	32177356	32178471	94.148	443.584	379.977	211.452	261.263	338.076	Promoter (<=1kb)	AGPAT1
chr20	43513821	43514693	76.4818	404.807	342.163	268.385	228.508	338.004	Promoter (<=1kb)	L3MBTL1
chr2	24075978	24077103	159.94	386.935	460.424	407.084	394.022	337.957	Promoter (<=1kb)	FAM228B
chr13	110714896	110715864	154.873	544.582	300.793	207.505	236.858	337.285	Promoter (<=1kb)	ING1
chr17	41800557	41801226	84.5202	228.321	302.923	259.307	233.139	337.156	Downstream (<1kb)	P3H4
chr4	3868138	3868631	26.7341	233.799	449.596	332.911	284.519	337.064	Distal Intergenic	FAM86EP
chr4	37686310	37687090	147.902	418.509	402.332	273.513	276.324	336.426	Promoter (<=1kb)	RELL1
chr14	68796958	68797779	69.714	233.62	442.5	322.932	307.905	336.316	Promoter (<=1kb)	ZFP36L1
chr18	50287616	50288341	155.296	558.681	581.967	354.474	297.395	336.097	Promoter (<=1kb)	CXXC1
chr17	2874019	2874892	39.9764	178.312	328.432	272.895	296.323	335.98	Intron (ENST00000637138.1/23108, intron 3 of 25)	RAP1GAP2
chr11	27444697	27445293	66.7643	224.572	398.423	488.875	491.853	335.961	Intron (ENST00000389858.4/55366, intron 1 of 16)	LGR4-AS1
chr2	192541941	192542901	35.0297	249.236	425.471	478.277	397.388	335.765	Distal Intergenic	PCGEM1
chr10	101095416	101095979	84.0253	233.48	395.779	314.612	295.754	335.264	Intron (ENST00000445873.5/100038246, intron 2 of 2)	KAZALD1
chr16	14636098	14637006	37.772	186.934	414.704	378.004	304.976	335.225	Promoter (2-3kb)	BFAR
chr19	9834664	9835363	141.037	387.01	371.31	249.406	263.68	334.685	Promoter (<=1kb)	PIN1
chr19	3572300	3572895	147.198	399.567	325.031	220.185	225.218	334.492	Promoter (<=1kb)	HMG20B
chr14	23468977	23469930	101.445	390.577	385.511	288.864	289.375	334.038	Promoter (<=1kb)	NGDN
chr19	49495911	49496460	114.01	577.708	496.829	268.253	199.83	333.927	Promoter (<=1kb)	RPS11
chr5	163437182	163438170	133.582	500.619	475.468	364.526	365.863	333.612	Promoter (<=1kb)	CCNG1
chr1	15526250	15527226	111.854	442.008	436.276	256.98	232.748	333.448	Promoter (<=1kb)	DNAJC16
chr20	62237964	62238549	122.255	365.178	389.647	225.074	217.152	332.896	Promoter (<=1kb)	OSBPL2
chr9	128067196	128068230	111.115	432.394	408.722	165.904	199.226	332.685	Promoter (<=1kb)	NAIF1
chr7	151227125	151227737	102.025	445.347	469.853	263.45	236.777	332.328	Promoter (<=1kb)	ABCF2
chr14	91303129	91303926	178.23	232.852	346.373	396.216	289.964	332.022	Exon (ENST00000389857.11/440193, exon 20 of 30)	CCDC88C
chr14	73026891	73027639	113.08	383.991	452.539	285.034	220.535	331.669	Promoter (<=1kb)	ZFYVE1
chr4	102827496	102828573	122.088	640.016	676.056	425.104	446.738	331.039	Promoter (<=1kb)	UBE2D3
chr16	30429969	30430608	124.733	303.087	284.543	196.894	186.34	330.837	Promoter (<=1kb)	DCTPP1
chr12	49188679	49189357	111.373	423.277	408.201	394.199	299.131	330.447	Promoter (<=1kb)	TUBA1A
chr12	2812246	2813264	86.7128	539.781	540.411	255.093	237.653	330.43	Promoter (<=1kb)	ITFG2-AS1
chr15	74760007	74760970	71.0001	263.254	377.595	193.013	207.23	330.007	Distal Intergenic	CYP1A2
chr17	44775514	44775963	172.161	266.475	223.512	264.933	236.847	329.782	Promoter (<=1kb)	ADAM11
chr14	63641360	63642550	80.8498	558.194	528.248	267.145	231.727	329.7	Promoter (<=1kb)	WDR89
chr12	6371022	6371498	105.839	246.517	315.137	262.471	252.958	329.65	Intron (ENST00000360168.7/6337, intron 1 of 11)	SCNN1A
chr8	65633860	65634631	122.54	346.452	353.661	446.048	406.648	329.301	Promoter (<=1kb)	ARMC1
chr16	58027481	58027860	57.5756	144.506	266.84	261.137	276.985	329.052	Promoter (1-2kb)	MMP15
chr19	1045074	1045563	90.7754	112.586	217.143	258.612	250.278	328.872	Promoter (<=1kb)	ABCA7
chr12	123383508	123384208	121.371	473.201	457.722	218.039	269.473	328.485	Promoter (<=1kb)	KMT5A
chr7	25854707	25855338	108.654	274.783	249.625	228.438	258.115	328.345	Distal Intergenic	MIR148A
chr3	195806239	195807089	28.9969	267.716	569.913	301.887	308.813	328.25	Intron (ENST00000346145.8/4585, intron 1 of 23)	MUC4
chr2	85119851	85120279	68.9866	224.952	492.668	562.153	480.491	328.068	Distal Intergenic	TCF7L1
chr11	72080348	72081186	144.395	392.162	375.236	279.393	260.886	327.348	Promoter (<=1kb)	LRTOMT
chr6	57423430	57424076	73.2066	214.935	508.238	451.724	422.898	327.285	Intron (ENST00000615550.5/5558, intron 7 of 13)	MIR548U
chr9	121286414	121287667	67.5823	276.939	569.347	465.675	409.474	327.176	Promoter (<=1kb)	GSN
chr16	89490535	89491134	184.816	486.534	423.032	256.393	215.491	326.686	Promoter (<=1kb)	ANKRD11
chr17	14300630	14301250	158.121	434.082	408.085	394.528	283.149	326.153	Promoter (<=1kb)	HS3ST3B1
chr3	149198525	149199091	46.2049	169.991	345.108	255.187	313.021	325.58	Promoter (<=1kb)	CP
chr17	75779349	75780167	123.222	295.181	257.353	182.834	191.255	325.578	Promoter (<=1kb)	H3-3B
chr6	41687427	41688042	44.9333	174.813	408.266	334.96	275.592	325.49	Promoter (<=1kb)	TFEB
chr5	178180173	178181035	65.2442	131.312	311.872	221.792	248.389	325.193	Distal Intergenic	GMCL2
chr16	3003761	3004200	163.147	372.375	344.901	237.587	222.747	324.837	Exon (ENST00000570515.1/ENST00000570515.1, exon 2 of 2)	CLDN9
chr1	207032545	207032987	139.234	156.684	315.18	442.03	363.554	323.878	Promoter (<=1kb)	C1orf116
chr5	177370540	177371053	111.349	278.725	400.853	239.206	290.572	323.835	Promoter (<=1kb)	RGS14
chr6	30717106	30717783	135.026	500.779	462.931	252.099	245.508	323.805	Promoter (<=1kb)	MDC1
chr12	42240262	42240926	47.8096	111.86	274.338	368.876	318.584	323.618	Promoter (1-2kb)	PPHLN1
chr17	59837164	59838085	61.1914	209.192	243	174.447	229.128	323.514	Promoter (<=1kb)	MIR21
chr17	60677271	60677956	155.717	541.296	557.196	326.152	346.178	323.451	Promoter (<=1kb)	BCAS3
chrX	107206051	107206859	38.6346	239.574	375.013	386.947	329.739	323.417	Promoter (<=1kb)	PIH1D3
chr19	54463646	54464969	101.288	273.429	359.951	132.319	173.575	323.247	Promoter (<=1kb)	LENG9
chr2	175167488	175168741	132.709	415.254	409.913	379.44	405.648	323.171	Promoter (<=1kb)	MIR933
chr19	35748254	35748773	131.436	411.384	292.819	192.276	214.205	322.98	Promoter (<=1kb)	LIN37
chr19	7870720	7871115	49.2845	92.8207	214.92	117.141	136.961	322.64	Promoter (2-3kb)	PRR36
chr3	38024336	38025342	167.066	441.734	418.206	289.487	311.53	322.364	Promoter (<=1kb)	PLCD1
chr12	123971699	123972133	68.3118	255.746	511.165	331.241	330.14	321.765	Promoter (<=1kb)	ZNF664
chr6	42404532	42405315	35.6446	182.958	412.562	390.893	330.194	321.7	Intron (ENST00000541110.5/55809, intron 2 of 17)	TRERF1
chr19	43667827	43669137	155.317	300.701	312.389	177.812	174.446	321.575	Promoter (<=1kb)	PLAUR
chr7	100148422	100149153	154.856	365.294	363.357	221.733	229.678	321.533	Promoter (<=1kb)	LAMTOR4
chr9	129080521	129081345	66.5477	323.949	284.836	227.859	233.713	320.852	Promoter (<=1kb)	DOLPP1
chr4	82373943	82374633	114.296	524.261	534.419	470.137	387.725	320.645	Promoter (<=1kb)	HNRNPD
chr8	38996237	38997024	122.92	529.939	469.709	277.65	283.191	320.458	Promoter (<=1kb)	TM2D2
chr3	196110370	196110758	33.3378	229.368	445.803	262.075	317.143	320.439	Distal Intergenic	TFRC
chr19	11374518	11375647	138.865	335.321	288.52	164.291	193.243	320.419	Promoter (<=1kb)	SWSAP1
chr1	155323121	155323512	82.6348	292.957	309.3	286.94	246.792	319.435	Promoter (<=1kb)	RUSC1
chr1	61076669	61077423	66.6776	321.949	458.83	396.689	347.761	319.313	Promoter (<=1kb)	NFIA
chr1	7991753	7992370	77.5041	197.911	367.87	377.381	294.853	319.292	Intron (ENST00000641354.1/ENST00000641354.1, intron 1 of 5)	ERRFI1
chr14	70809507	70810279	144.528	344.761	363.967	311.503	264.305	318.271	Promoter (<=1kb)	MAP3K9
chr11	62753676	62754599	144.571	410.413	415.877	257.544	223.762	318.225	Promoter (<=1kb)	ZBTB3
chr19	6110452	6110861	114.561	352.292	254.539	147.763	164.429	318.206	Promoter (<=1kb)	RFX2
chr19	11481852	11482307	97.3078	133.709	262.314	206.209	198.439	318.156	Promoter (<=1kb)	ELAVL3
chr2	197452973	197454058	116.225	543.447	584.711	430.442	443.44	317.362	Promoter (<=1kb)	COQ10B
chr3	66532024	66532654	93.9992	162.948	407.311	460.375	386.989	317.313	Distal Intergenic	LRIG1
chr3	133572608	133573759	104.451	453.894	447.724	234.978	272.719	317.181	Promoter (<=1kb)	CDV3
chr19	11434876	11435713	153.843	547.816	398.218	202.488	206.26	316.35	Promoter (<=1kb)	CCDC151
chr19	14529163	14529955	158.613	416.219	326.191	200.673	201.97	316.284	Promoter (<=1kb)	DNAJB1
chr16	30677535	30678747	55.813	205.007	430.89	197.831	220.495	316.095	Distal Intergenic	FBRS
chr5	43312812	43314110	114.128	532.407	379.308	355.933	327.379	315.949	Promoter (<=1kb)	HMGCS1
chr6	43013886	43014416	160.257	602.629	557.222	272.688	282.433	315.632	Promoter (<=1kb)	MEA1
chr9	34329022	34329862	108.691	438.234	444.161	244.693	255.35	314.892	Promoter (<=1kb)	NUDT2
chr1	44673873	44674940	163.761	369.167	340.316	263.686	275.576	314.872	Promoter (<=1kb)	ARMH1
chr3	47479292	47479779	49.3063	197.587	416.547	384.36	319.573	314.705	Promoter (2-3kb)	SCAP
chr7	101182279	101183049	67.7262	166.727	331.643	213.809	220.949	314.671	Promoter (1-2kb)	NAT16
chr19	48629759	48630462	111.844	209.94	328.445	184.472	235.531	312.907	3' UTR	DBP
chr9	79571154	79572306	130.189	506.459	490.575	362.535	343.472	312.899	Promoter (<=1kb)	TLE4
chr22	19974450	19974845	101.765	161.048	321.887	286.856	232.223	312.776	Promoter (<=1kb)	ARVCF
chr3	130111389	130112644	118.158	330.624	284.056	280.381	273.301	312.584	Promoter (<=1kb)	LINC02021
chr3	131361426	131362318	90.3297	308.074	440.323	425.482	339.983	312.531	Promoter (<=1kb)	NUDT16P1
chr2	231601479	231601962	53.7578	212.296	408.345	399.414	300.609	312.511	Distal Intergenic	TEX44
chr19	6753313	6754117	92.9672	195.41	282.616	183.08	183.581	312.474	Promoter (1-2kb)	SH2D3A
chr1	6962387	6963583	183.816	260.897	290.99	272.833	298.974	312.423	Intron (ENST00000303635.12/23261, intron 3 of 22)	CAMTA1
chr5	176647023	176647551	120.841	420.742	436.387	255.412	252.329	312.37	Promoter (<=1kb)	TSPAN17
chr5	95961765	95962409	145.612	383.721	428.385	391.613	330.248	312.093	Promoter (<=1kb)	ELL2
chr10	70146516	70147184	97.6515	428.153	441.493	282.545	268.967	311.843	Promoter (<=1kb)	TYSND1
chr11	27796109	27796956	47.6492	142.068	337.457	328.862	283.606	311.718	Intron (ENST00000530663.1/ENST00000530663.1, intron 1 of 1)	BDNF
chr17	59331115	59331744	71.4815	238.225	334.784	377.914	337.252	311.62	Promoter (<=1kb)	YPEL2
chr19	17309168	17309754	120.938	363.09	307.422	148.453	169.271	311.485	Promoter (<=1kb)	DDA1
chr5	123423214	123423914	115.085	412.014	487.355	459.583	389.103	311.324	Promoter (<=1kb)	CEP120
chr2	64640212	64640604	26.9099	132.191	259.447	347.219	312.498	310.714	Intron (ENST00000313349.3/9792, intron 1 of 1)	SERTAD2
chr1	159780557	159781184	120.5	352.133	433.722	303.224	279.483	310.604	Promoter (<=1kb)	DUSP23
chr11	46912534	46913247	64.4784	206.75	344.341	303.7	278.828	310.591	Intron (ENST00000378623.6/4038, intron 1 of 37)	LRP4
chr6	20401025	20401961	151.61	425.046	425.712	272.103	269.342	310.445	Promoter (<=1kb)	E2F3
chr3	40452844	40453627	136.487	429.249	503.116	377.266	289.869	310.331	Promoter (<=1kb)	ENTPD3-AS1
chr19	6372302	6372979	133.439	306.087	269.284	205.882	191.387	310.316	Promoter (<=1kb)	ALKBH7
chr2	26749845	26750722	35.1782	258.856	399.436	274.956	284.983	310.255	Distal Intergenic	SLC35F6
chr5	173616591	173616952	121.273	493.604	532.923	446.559	324.806	310.205	Promoter (<=1kb)	BOD1
chr21	14281025	14282098	26.1249	160.024	311.317	370.732	289.532	310.007	Intron (ENST00000482980.5/150000, intron 2 of 13)	ABCC13
chr4	1581187	1581404	71.8747	156.113	216.029	163.334	111.258	309.846	Distal Intergenic	FAM53A
chrX	154378634	154379413	104.986	623.465	501.194	266.256	348.413	309.36	Promoter (<=1kb)	EMD
chr4	473895	474467	132.2	329.457	371.939	290.269	281.618	309.168	Promoter (<=1kb)	ABCA11P
chr1	67684908	67685476	199.775	408.846	439.251	546.972	531.405	308.307	Promoter (<=1kb)	GADD45A
chr12	51371234	51372052	38.7384	282.799	333.191	381.791	277.044	308.247	Intron (ENST00000543196.6/11226, intron 3 of 10)	GALNT6
chr12	14773742	14774639	71.745	388.577	462.795	268.281	279.188	307.992	Promoter (<=1kb)	H2AJ
chr18	4119150	4119757	62.868	165.075	380.4	300.834	312.599	307.64	Intron (ENST00000315677.8/9229, intron 2 of 12)	DLGAP1
chrX	154428431	154428699	60.0573	307.18	286.745	171.985	177.267	307.51	Promoter (<=1kb)	CH17-340M24.3
chr18	49021478	49022126	61.328	294.033	630.787	397.893	312.9	307.431	Promoter (1-2kb)	LOC100129878
chr19	51393949	51394721	90.4459	265.712	315.014	193.405	206.534	307.342	Exon (ENST00000600765.1/ENST00000600765.1, exon 1 of 2)	C19orf84
chr12	56103899	56104799	117.234	393.544	354.577	283.309	243.111	307.299	Promoter (<=1kb)	PA2G4
chr10	90294960	90295342	39.9338	131.158	283.386	342.592	284.016	307.278	Distal Intergenic	LINC02653
chr1	27012763	27013429	122.595	354.991	322.938	181.71	184.48	307.233	Promoter (<=1kb)	TENT5B
chr4	51842583	51843301	123.485	495.133	487.057	516.322	403.367	307.1	Promoter (<=1kb)	DCUN1D4
chr6	10520668	10521604	39.897	251.287	383.021	364.863	326.24	307.052	Promoter (<=1kb)	GCNT2
chr14	64540159	64541256	105.696	418.984	372.535	197.907	179.467	307.002	Promoter (<=1kb)	LOC102723809
chr18	32018094	32018951	57.3355	340.557	542.512	462.686	409.126	306.86	Promoter (<=1kb)	RNF125
chr19	45615734	45616369	106.803	241.693	306.254	158.438	163.803	306.774	Promoter (<=1kb)	EML2
chr1	145885812	145886265	49.7485	190.779	310.604	306.079	327.176	306.752	Promoter (<=1kb)	ANKRD35
chr12	122751074	122751801	33.3542	232.081	382.031	295.843	256.399	306.566	Promoter (1-2kb)	DENR
chr19	58401058	58401614	163.392	453.925	388.547	256.228	248.176	306.431	Promoter (<=1kb)	ZNF584
chr1	154970739	154970940	178.522	243.195	266.746	236.429	231.306	306.272	Promoter (<=1kb)	SHC1
chr16	11636004	11636748	76.1078	154.692	319.042	212.201	191.784	305.879	Promoter (<=1kb)	LITAF
chr3	167734283	167735932	106.163	535.321	561.715	405.541	385.77	305.718	Promoter (<=1kb)	PDCD10
chr15	52261577	52262243	60.4335	210.425	287.476	376.435	319.996	305.557	Intron (ENST00000261839.12/55930, intron 9 of 40)	MYO5C
chr3	137065339	137066271	38.0416	90.6777	237.039	344.327	283.037	305.373	Distal Intergenic	IL20RB
chr4	155376501	155377208	133.292	366.051	448.677	485.706	405.12	305.302	Promoter (<=1kb)	MAP9
chr19	48859917	48860504	31.0393	98.0683	207.634	158.895	161.856	305.061	Promoter (<=1kb)	PLEKHA4
chr19	13162719	13163251	102.198	307.696	326.22	144.228	196.259	304.933	Distal Intergenic	IER2
chr17	21284319	21284748	151.344	368.507	287.001	238.176	223.262	304.861	Promoter (<=1kb)	MAP2K3
chr5	88092251	88093186	27.765	139.729	291.993	534.11	502.64	304.704	Intron (ENST00000668454.1/ENST00000668454.1, intron 1 of 3)	TMEM161B
chr11	43680295	43681307	104.732	349.784	473.653	387.276	348.604	304.703	Promoter (<=1kb)	HSD17B12
chrX	47650530	47651313	115.155	304.106	303.108	273.877	246.49	304.291	Promoter (<=1kb)	ELK1
chr1	62436102	62437090	111.455	573.229	567.521	310.441	303.188	304.261	Promoter (<=1kb)	USP1
chr5	179698135	179699051	94.3522	435.853	414.056	249.325	253.882	304.219	Promoter (<=1kb)	CANX
chr12	71947605	71948124	44.3803	189.827	392.752	442.244	354.573	304.068	Intron (ENST00000333850.4/121278, intron 4 of 10)	TPH2
chr10	95693693	95694321	128.707	487.716	446.448	322.455	261.42	303.871	Promoter (<=1kb)	TCTN3
chr2	64750676	64751674	133.999	432.847	350.407	321.552	287.769	303.494	Promoter (<=1kb)	SERTAD2
chr22	24996191	24997120	31.2388	242.713	264.042	215.589	227.009	303.429	Intron (ENST00000406486.8/85379, intron 1 of 13)	KIAA1671
chr19	54159269	54160381	110.57	358.413	290.52	184.767	187.389	302.973	Promoter (<=1kb)	LENG1
chr5	23234071	23234792	25.6333	228.03	348.955	350.473	285.214	302.678	Distal Intergenic	PRDM9
chr3	93979697	93980607	131.251	445.208	437.034	549.884	414.636	302.389	Promoter (<=1kb)	ARL13B
chr19	53980204	53981506	77.9231	136.035	242.446	145.064	162.804	302.064	Promoter (<=1kb)	MIR935
chr6	35763633	35764952	48.3581	154.697	290.512	167.41	202.24	302.036	Distal Intergenic	CLPSL2
chr18	21391091	21391700	28.5926	145.139	361.053	399.511	397.26	301.815	Intron (ENST00000584446.5/80000, intron 4 of 14)	GREB1L
chr12	75943909	75945104	35.8582	126.768	299.953	348.799	335.109	301.709	Intron (ENST00000552856.1/ENST00000552856.1, intron 1 of 4)	PHLDA1
chr19	11738712	11739449	61.5623	294.598	285.998	158.764	161.156	301.43	Promoter (<=1kb)	ZNF823
chr11	125111123	125112094	88.56	369.566	377.938	246.036	275.377	301.351	Promoter (<=1kb)	TMEM218
chr11	108593317	108594176	70.1965	211.401	331.072	347.248	343.22	301.18	Promoter (<=1kb)	EXPH5
chr6	79152069	79152894	64.1285	134.469	295.437	346.144	320.062	301.005	Distal Intergenic	PHIP
chr18	11980790	11981410	133.467	340.336	344.988	275.074	298.612	299.717	Promoter (<=1kb)	IMPA2
chr5	146816971	146817365	33.013	131.021	403.67	727.575	658.732	299.574	Intron (ENST00000394409.7/5521, intron 1 of 8)	PPP2R2B
chr1	32394346	32395206	115.92	440.447	407.856	228.973	280.954	299.503	Promoter (<=1kb)	BSDC1
chr1	228059363	228060278	140.206	167.394	285.531	213.68	220.304	299.215	3' UTR	LINC02809
chr1	164558566	164559317	123.531	334.621	320.443	327.641	311.515	299.125	Promoter (<=1kb)	PBX1
chr1	201480309	201480980	62.2026	192.67	307.907	234.424	245.157	299.058	Downstream (2-3kb)	PHLDA3
chr14	99480856	99481672	134.348	539.74	404.632	287.355	248.978	299.05	Promoter (<=1kb)	SETD3
chr4	78721560	78722313	35.8804	120.407	298.534	263.367	264.795	298.96	Distal Intergenic	BMP2K
chr20	33992871	33993880	118.949	393.867	314.211	220.474	242.746	298.731	Promoter (<=1kb)	RALY-AS1
chr19	49765487	49765956	43.498	202.038	229.757	178.766	201.713	298.679	Promoter (1-2kb)	AP2A1
chr5	173887628	173888405	97.1618	484.715	578.395	259.983	256.244	298.584	Promoter (<=1kb)	CPEB4
chr19	12681029	12682004	86.7534	287.567	304.16	201.559	216.099	298.173	Promoter (<=1kb)	DHPS
chr10	110918438	110919520	138.495	483.778	460.252	367.153	368.426	297.879	Promoter (<=1kb)	BBIP1
chr15	58770626	58771417	87.9914	450.106	478.266	215.7	212.808	297.677	Promoter (<=1kb)	LOC101928725
chr6	158853263	158854226	87.3602	359.349	477.246	377.31	347.698	297.376	Exon (ENST00000642329.1/ENST00000642329.1, exon 1 of 4)	OSTCP1
chr2	61538135	61538975	150.9	639.92	522.629	280.627	340.418	297.291	Promoter (<=1kb)	XPO1
chr12	116737969	116738632	117.848	424.246	409.225	264.447	271.796	297.138	Promoter (<=1kb)	C12orf49
chr15	26767158	26767738	57.2793	222.774	419	345.152	320.286	296.798	Promoter (<=1kb)	GABRB3
chr12	54279474	54281247	100.839	365.124	342.098	223.453	186.267	296.658	Promoter (<=1kb)	CBX5
chr5	126778229	126778850	68.2408	348.56	479.297	273.63	300.572	296.323	Promoter (<=1kb)	LMNB1
chr20	63864907	63865371	138.575	395.493	358.762	230.292	172.767	295.802	Promoter (<=1kb)	TPD52L2
chr14	54396534	54397102	103.08	349.287	384.441	353.675	315.205	295.724	Promoter (<=1kb)	CDKN3
chr1	154974172	154975324	116.702	447.511	351.673	187.301	210.979	295.317	Promoter (<=1kb)	CKS1B
chr1	150876469	150877235	110.032	304.425	363.859	159.945	157.107	295.199	Promoter (<=1kb)	ARNT
chr2	231708162	231708583	168.212	509.829	461.261	269.14	269.263	294.946	Promoter (<=1kb)	PTMA
chr15	92900051	92900594	124.356	240.189	258.504	265.749	222.14	294.681	Promoter (<=1kb)	CHD2
chr12	53727319	53727973	105.617	329.396	314.299	295.882	260.626	294.441	Promoter (<=1kb)	CALCOCO1
chr13	97432783	97434090	121.381	560.623	476.383	342.111	315.802	294.283	Promoter (<=1kb)	RAP2A
chr19	40445782	40446238	27.3794	182.732	282.378	205.913	167.613	294.043	Promoter (1-2kb)	SERTAD3
chr19	11155688	11156188	122.645	397.026	330.738	223.965	216.909	293.935	Promoter (<=1kb)	SPC24
chr5	108747722	108749354	92.2728	349.172	424.333	393.661	378.18	293.827	Promoter (<=1kb)	FER
chr14	24113780	24115487	97.5447	370.605	357.666	226.822	254.276	293.655	Promoter (<=1kb)	NRL
chr6	36197196	36197525	112.103	237.729	258.033	221.909	185.709	293.396	Promoter (<=1kb)	BRPF3
chr14	68137687	68138237	57.6361	275.906	351.082	493.846	421.153	292.91	Intron (ENST00000479335.5/5890, intron 8 of 11)	RAD51B
chr9	129036003	129036842	54.4224	255.044	249.246	222.326	203.317	292.667	Promoter (<=1kb)	MIGA2
chr7	106009393	106010233	36.8051	345.877	456.927	325.374	291	292.505	Intron (ENST00000470188.5/222256, intron 7 of 14)	CDHR3
chr9	114907909	114908632	46.624	220.904	273.396	447.829	375.351	292.317	Intron (ENST00000648852.1/ENST00000648852.1, intron 1 of 5)	TNFSF8
chr9	16809955	16810827	126.13	176.439	362.484	285.881	296.523	292.182	Intron (ENST00000380672.9/54796, intron 1 of 6)	BNC2
chr13	30465765	30466392	120.981	345.757	345.084	331.911	276.471	292.082	Promoter (<=1kb)	HMGB1
chr2	152200610	152201039	26.5963	183.487	339.925	478.101	349.907	291.965	Intron (ENST00000652350.1/ENST00000652350.1, intron 2 of 4)	STAM2
chr1	155244499	155245254	86.7798	400.813	432.493	246.678	185.492	291.798	Promoter (<=1kb)	GBA
chr16	81096309	81097160	83.7373	291.283	401.02	237.402	274.415	291.673	Promoter (<=1kb)	GCSH
chr22	37844179	37844713	103.291	432.097	422.87	188.249	190.778	291.363	Promoter (<=1kb)	ANKRD54
chr3	133206754	133207453	30.4721	177.487	435.013	495.585	443.354	291.14	Intron (ENST00000321871.10/66000, intron 2 of 5)	TMEM108
chr12	117155272	117155809	107.534	247.587	378.849	356.628	225.766	290.869	Promoter (2-3kb)	FBXO21
chr9	88313243	88314270	26.8154	111.831	289.158	268.853	291.908	290.608	Distal Intergenic	SPIN1
chr17	47649107	47650010	125.591	419.431	362.957	280.568	281.14	290.221	Promoter (<=1kb)	KPNB1
chr19	55146835	55147237	67.1756	105.254	222.133	181.229	179.322	289.41	Promoter (<=1kb)	TNNT1
chr16	74985065	74985541	142.414	308.847	371.433	287.232	211.593	289.045	Promoter (<=1kb)	WDR59
chr1	35192899	35193612	108.304	327.04	290.335	194.399	180.06	289.007	Promoter (<=1kb)	SFPQ
chr1	161225390	161226222	102.434	263.22	269.785	159.1	167.613	289.006	Promoter (<=1kb)	TOMM40L
chr17	82698662	82698979	197.815	349.937	300.158	218.741	226.223	288.309	Promoter (<=1kb)	RAB40B
chr19	48203742	48204394	113.43	397.493	415.624	283.448	214.774	288.234	3' UTR	CARD8
chr2	206079320	206080400	37.0281	143.755	307.375	266.259	275.684	288.191	Intron (ENST00000403263.6/54891, intron 1 of 10)	INO80D
chr12	103929374	103930473	98.629	400.346	347.02	252.313	240.067	287.922	Promoter (<=1kb)	MIR3652
chr12	12562587	12563016	105.694	477.561	414.94	250.065	168.151	287.691	Promoter (<=1kb)	DUSP16
chr8	731099	731457	138.572	326.942	299.934	273.85	228.261	287.559	Promoter (<=1kb)	ERICH1
chr9	120873248	120873844	46.7066	137.244	287.645	331.287	286.854	287.457	Promoter (2-3kb)	PHF19
chr1	43649467	43650574	109.219	330.572	362.325	266.036	203.922	287.457	Promoter (<=1kb)	KDM4A
chr1	181119277	181119670	26.1913	170.172	227.814	397.316	385.111	287.167	Distal Intergenic	IER5
chr19	18636103	18636937	135.355	239.57	248.138	168.887	189.335	286.916	Promoter (<=1kb)	KLHL26
chr3	183954733	183955430	32.358	138.639	303.682	277.313	258.054	286.675	Intron (ENST00000334444.11/10057, intron 17 of 29)	ABCC5
chr1	159929288	159929815	53.5867	231.773	471.686	369.614	289.368	286.671	Promoter (2-3kb)	IGSF9
chr19	12702961	12703426	43.4316	139.575	298.143	223.098	182.707	286.54	Promoter (<=1kb)	TNPO2
chr19	18919068	18919779	117.812	345.897	325.133	193.405	199.312	286.509	Promoter (<=1kb)	COPE
chr5	135488836	135489352	40.8816	260.838	356.81	302.14	307.976	286.508	Distal Intergenic	TIFAB
chr21	42495995	42496640	108.473	332.915	299.624	153.829	187.797	286.394	Promoter (<=1kb)	LOC101930094
chr7	140455546	140456091	45.7485	119.006	321.164	240.737	231.063	286.32	Promoter (<=1kb)	MKRN1
chr13	49443732	49444881	99.4156	401.597	425.159	345.424	274.013	286.307	Promoter (<=1kb)	CAB39L
chr5	172765112	172765793	65.5805	254.892	232.893	189.191	207.039	285.794	Intron (ENST00000523005.1/ENST00000523005.1, intron 1 of 1)	DUSP1
chr13	73058529	73059111	81.4363	421.895	457.941	332.363	277.611	285.769	Promoter (<=1kb)	KLF5
chr16	57764754	57765289	30.4562	149.197	289.952	196.635	219.906	285.755	Promoter (<=1kb)	KIFC3
chr1	1375171	1375652	90.039	411.072	359.516	253.876	228.529	285.416	Promoter (<=1kb)	AURKAIP1
chr11	76444412	76445152	91.4268	463.205	388.56	237.659	204.82	285.345	Promoter (<=1kb)	EMSY
chr4	83034547	83035456	102.341	459.087	497.885	351.066	265.256	285.025	Promoter (<=1kb)	COPS4
chr5	179559022	179560137	75.122	279.625	306.036	203.734	211.345	284.916	Promoter (<=1kb)	RUFY1
chr2	219543653	219544178	165.891	381.758	374.087	374.079	311.117	284.786	Promoter (<=1kb)	TMEM198
chr19	12551133	12551936	93.2932	348.605	310.407	145.346	150.066	284.695	Promoter (<=1kb)	ZNF564
chr12	48021689	48022261	99.1502	321.254	519.778	529.17	425.455	284.684	Intron (ENST00000546738.1/ENST00000546738.1, intron 3 of 3)	COL2A1
chr5	177497432	177498142	90.1967	390.576	387.252	263.211	247.243	284.566	Promoter (<=1kb)	PDLIM7
chr14	64338723	64339306	109.355	417.701	489.575	324.933	310.283	284.514	Promoter (<=1kb)	ESR2
chr10	60762471	60763174	52.8104	180.699	426.47	471.155	391.518	284.435	Distal Intergenic	CDK1
chr19	10835426	10836715	126.388	291.211	255.772	170.268	177.759	284.429	Promoter (<=1kb)	TMED1
chr18	37576857	37577786	45.3762	178.703	353.501	339.779	293.619	284.425	Intron (ENST00000649194.1/ENST00000649194.1, intron 1 of 8)	CELF4
chr12	133079607	133081147	88.3453	396.827	443.366	281.046	290.009	284.299	Promoter (<=1kb)	ZNF140
chr7	66996364	66997110	106.414	359.35	325.72	248.016	225.046	284.292	Promoter (<=1kb)	TYW1
chr4	130026255	130026687	139.432	170.001	376.564	631.308	454.932	284.086	Distal Intergenic	LINC02465
chr19	48501497	48502724	142.082	208.777	244.843	164.64	182.132	284.073	Promoter (<=1kb)	LMTK3
chr17	45405144	45405778	156.168	148.211	204.079	161.243	168.782	283.918	Promoter (<=1kb)	ARHGAP27
chr12	7959490	7961131	33.9259	168.64	313.222	205.07	244.119	283.891	Intron (ENST00000661633.1/ENST00000661633.1, intron 1 of 1)	SLC2A3
chr1	43653274	43653638	70.3017	191.59	398.137	318.767	248.623	283.653	Promoter (<=1kb)	KDM4A
chr19	45584029	45585184	121.163	398.564	311.234	144.659	173.471	283.645	Promoter (<=1kb)	OPA3
chr19	49590019	49590532	158.799	292.305	303.651	209.714	203.736	283.552	Promoter (<=1kb)	NOSIP
chr16	30657918	30659203	106.756	510.465	334.27	147.855	164.256	283.348	Promoter (<=1kb)	FBRS
chr7	64562713	64563326	51.3802	332.161	427.29	307.617	248.912	283.213	Promoter (<=1kb)	ZNF680
chrX	123962819	123963326	43.9157	310.243	357.287	312.124	244.608	282.833	Promoter (<=1kb)	STAG2
chr18	31946634	31947169	47.7204	87.3424	171.867	257.191	223.577	282.768	Intron (ENST00000577426.1/ENST00000577426.1, intron 1 of 1)	TRAPPC8
chr9	111663108	111663640	37.5875	186.061	369.103	579.917	412.036	282.757	Promoter (1-2kb)	GNG10
chr19	54189372	54191043	101.839	534.048	409.155	158.664	182.508	282.683	Promoter (<=1kb)	TSEN34
chr2	74653832	74654473	91.1515	334.102	404.682	298.733	243.759	282.613	Promoter (<=1kb)	SEMA4F
chr19	1812426	1813291	111.292	264.399	282.361	218.041	237.225	282.269	Promoter (<=1kb)	ATP8B3
chr16	4957675	4958581	110.9	260.503	303.478	187.337	170.16	282.26	Promoter (<=1kb)	SEC14L5
chr14	52551989	52552937	130.434	415.672	400.273	282.082	277.148	282.147	Promoter (<=1kb)	GPR137C
chr2	104853878	104854468	80.8889	239.369	391.228	328.792	313.396	282.128	Promoter (<=1kb)	POU3F3
chrX	122220548	122221604	27.7327	177.604	347.701	285.608	312.481	282.118	Distal Intergenic	MIR3672
chr3	129448087	129448651	30.616	96.198	188.615	111.218	169.39	282.09	Promoter (1-2kb)	IFT122
chr9	126638642	126639173	43.1962	77.5514	139.386	311.708	191.452	281.952	Intron (ENST00000526117.5/4010, intron 2 of 7)	LMX1B
chr16	58629785	58630744	92.9228	487.443	497.264	290.163	228.273	281.933	Promoter (<=1kb)	CNOT1
chr14	75660790	75661653	85.7411	427.595	418.352	298.666	232.15	281.763	Promoter (<=1kb)	ERG28
chr19	19385295	19385944	186.35	492.525	387.669	174.489	188.707	281.632	Promoter (<=1kb)	GATAD2A
chr6	16331296	16332348	41.2388	142.686	304.172	250.115	308.395	281.555	Intron (ENST00000244769.8/6310, intron 7 of 8)	GMPR
chr19	11227164	11227986	37.498	147.402	255.403	246.638	216.191	281.492	Promoter (1-2kb)	DOCK6
chr8	38530580	38531902	85.3933	127.147	296.059	282.5	294.016	281.336	Promoter (1-2kb)	C8orf86
chr12	6375340	6375670	81.1609	186.517	318.38	182.896	189.526	281.174	Promoter (<=1kb)	LTBR
chr19	14006258	14006962	115.123	474.394	351.436	150.715	166.574	281.038	Promoter (<=1kb)	RFX1
chr13	52011979	52012639	110.701	317.389	306.079	246.045	182.532	280.869	Promoter (<=1kb)	ATP7B
chr19	12664309	12664833	58.4604	112.888	248.166	126.346	138.203	280.592	Promoter (<=1kb)	MAN2B1
chr7	96143471	96144390	60.4278	104.309	190.622	285.629	298.063	280.478	Intron (ENST00000265631.9/10165, intron 14 of 17)	SLC25A13
chr10	60048061	60048477	27.7694	148.958	315.649	440.81	261.224	280.466	Intron (ENST00000280772.7/288, intron 42 of 43)	ANK3
chr14	105490707	105491343	156.788	466.988	357.668	271.963	250.462	280.176	Promoter (<=1kb)	TEDC1
chr4	56906844	56907834	64.3814	208.976	341.663	258.204	250.902	279.923	Promoter (<=1kb)	REST
chr7	100611715	100612563	104.516	359.266	323.676	170.217	200.129	279.888	Promoter (<=1kb)	MOSPD3
chr17	7239443	7239961	148.068	463.559	381.282	169.165	127.633	279.82	Promoter (<=1kb)	PHF23
chr16	56281258	56282020	80.9605	166.756	260.612	315.528	254.224	279.819	Intron (ENST00000262493.12/2775, intron 3 of 8)	GNAO1
chr7	44082237	44082995	138.89	309.856	342.164	283.585	305.055	279.809	Promoter (<=1kb)	POLM
chr1	161020688	161021771	92.4983	272.638	363.477	246.283	247.712	279.382	Promoter (<=1kb)	F11R
chr6	28865673	28866619	29.6338	130.268	231.185	252.022	173.66	279.352	Promoter (1-2kb)	LINC01623
chr12	120086885	120087629	134.141	406.464	460.671	283.525	222.988	279.329	Intron (ENST00000397558.6/92558, intron 7 of 8)	BICDL1
chr19	40443075	40443476	181.093	375.476	361.064	272.938	260.119	279.228	Promoter (<=1kb)	SERTAD3
chr12	56221762	56222360	87.7125	340.217	398.196	275.307	256.381	278.987	Promoter (<=1kb)	RNF41
chr9	35815015	35815652	111.439	402.812	301.206	187.974	198.185	278.77	Promoter (<=1kb)	HINT2
chr19	3971100	3971609	112.644	354.947	265.104	182.329	192.293	278.752	Promoter (<=1kb)	DAPK3
chr2	211331646	211332156	33.8915	128.011	289.717	420.696	322.354	278.67	Distal Intergenic	ERBB4
chr1	89910668	89911169	79.0876	167.384	253.581	346.051	307.85	278.66	Intron (ENST00000370453.5/55144, intron 3 of 3)	LRRC8D
chr6	110815326	110816247	96.0746	432.469	437.555	249.969	218.15	278.623	Promoter (<=1kb)	CDK19
chr20	18507307	18508051	98.3844	470.128	537.562	209.649	214.071	278.53	Promoter (<=1kb)	SEC23B
chr3	112126529	112126940	44.5724	168.986	287.104	357.331	351.032	278.442	Intron (ENST00000480282.5/79669, intron 4 of 4)	GCSAM
chr10	3172656	3173824	132.247	318.33	396.981	303.759	332.344	278.391	Promoter (<=1kb)	PITRM1
chr18	54246625	54247805	44.9517	229.95	411.654	273.384	254.375	278.381	Distal Intergenic	POLI
chr4	3955405	3956164	156.344	269.156	229.459	318.601	269.578	278.317	Promoter (<=1kb)	FAM86EP
chr12	122871984	122872641	67.7934	216.747	388.131	317.827	242.793	278.065	Promoter (<=1kb)	VPS37B
chr1	228139668	228140362	108.279	403.262	417.259	251.252	246.076	278.055	Promoter (<=1kb)	GUK1
chr5	150000067	150000762	47.5279	358.456	522.752	392.703	298.071	277.925	Promoter (<=1kb)	HMGXB3
chr4	110193842	110194118	46.3827	309.447	373.213	463.155	426.623	277.577	Intron (ENST00000394607.7/79071, intron 2 of 4)	ELOVL6
chr12	68332058	68332750	111.075	300.669	305.025	332.953	293.473	277.547	Promoter (<=1kb)	MDM1
chr11	46674541	46675589	36.0329	193.006	300.291	283.984	254.32	277.259	3' UTR	ARHGAP1
chr9	137200727	137201220	148.301	309.284	220.339	154.254	221.897	277.107	Promoter (<=1kb)	TPRN
chrX	49039898	49040531	78.8052	218.483	332.243	231.26	263.484	277.051	Promoter (<=1kb)	TFE3
chr7	138001610	138002527	147.584	442.745	400.999	314.923	268.478	277.041	Promoter (<=1kb)	CREB3L2
chr11	3378902	3379395	123.262	266.648	316.819	296.281	264.587	276.89	Promoter (<=1kb)	ZNF195
chr17	18569558	18570163	48.9554	69.9838	141.152	174.549	163.115	276.709	Intron (ENST00000618081.4/284047, intron 12 of 16)	CCDC144B
chr16	67846437	67846932	153.963	474.53	372.43	255.341	221.617	276.693	Promoter (<=1kb)	NUTF2
chr7	72827904	72828698	87.9494	317.555	305.435	182.769	197.864	276.111	Promoter (<=1kb)	TYW1B
chr8	28351125	28351868	34.2415	182.056	330.959	382.012	326.182	276.056	Promoter (<=1kb)	ZNF395
chr10	124418845	124419362	99.4497	370.687	427.753	211.185	216.946	276.001	Promoter (<=1kb)	OAT
chr19	54179869	54180441	108.7	308.39	392.479	288.432	183.064	275.818	Promoter (<=1kb)	MBOAT7
chr6	31814677	31814932	113.645	222.968	212.962	186.074	185.732	275.488	Promoter (<=1kb)	HSPA1L
chr11	73779222	73779943	107.203	440.041	478.239	211.416	189.357	275.368	Distal Intergenic	MRPL48
chr20	45812100	45812838	87.6875	278.763	296.678	222.697	227.007	275.218	Promoter (<=1kb)	UBE2C
chr5	154682435	154683206	82.0012	229.944	364.077	225.802	259.49	275.173	Promoter (2-3kb)	MIR1303
chr19	4723746	4724310	111.074	414.106	354.345	165.332	160.547	275.069	Promoter (<=1kb)	DPP9
chr1	197814188	197814897	31.4213	90.3367	254.979	304.066	278.444	275.065	Distal Intergenic	DENND1B
chrX	47361726	47362446	100.913	298.646	336.848	222.97	181.496	275	Distal Intergenic	ZNF157
chr9	72680623	72681114	73.1916	107.12	252.316	329.788	277.46	274.779	Intron (ENST00000297784.9/117531, intron 5 of 23)	TMC1
chr16	67806483	67807341	133.053	412.682	364.863	243.143	201.12	274.776	Promoter (<=1kb)	TSNAXIP1
chr11	72112007	72113094	103.484	351.117	326.595	179.924	183.331	274.721	Promoter (<=1kb)	ANAPC15
chr7	36152383	36153338	133.252	342.999	344.858	329.104	312.903	274.519	Promoter (<=1kb)	EEPD1
chr12	53500405	53501610	90.1811	395.578	411.007	236.109	229.307	274.37	Promoter (<=1kb)	TARBP2
chr12	6470357	6471349	78.5499	495.125	449.578	208.475	204.811	274.32	Promoter (<=1kb)	VAMP1
chr1	243255009	243256351	106.122	580.656	563.256	306.722	265.399	274.163	Promoter (<=1kb)	SDCCAG8
chr20	46689163	46689921	98.5207	449.241	447.831	254.023	197.411	274	Promoter (<=1kb)	TP53RK
chr11	125592033	125593073	98.5882	361.047	367.301	295.299	237.833	273.923	Promoter (<=1kb)	STT3A-AS1
chr18	69838772	69839733	32.2716	133.503	305.718	609.165	521.252	273.844	Intron (ENST00000382713.10/220164, intron 7 of 7)	CD226
chr3	43621896	43622767	122.972	303.143	353.547	296.362	278.582	273.721	Promoter (<=1kb)	ANO10
chr15	78506994	78507817	91.1469	308.543	382.494	187.531	189.151	273.688	Promoter (<=1kb)	HYKK
chrX	152637692	152637961	70.4811	229.061	366.324	265.686	223.22	273.675	Promoter (<=1kb)	GABRQ
chr3	119795037	119795650	37.8696	250.342	337.684	390.47	292.563	273.613	Intron (ENST00000648112.1/89876, intron 17 of 17)	NR1I2
chr1	153670815	153671725	103.5	314.868	312.304	211.756	258.51	273.583	Promoter (<=1kb)	ILF2
chr12	13255611	13256522	49.5304	291.307	442.883	255.764	296.738	273.484	Intron (ENST00000664966.1/ENST00000664966.1, intron 1 of 3)	EMP1
chr4	173334172	173335608	115.57	425.679	511.151	371.739	350.12	273.355	Promoter (<=1kb)	HMGB2
chr5	179731981	179732918	69.8873	352.15	375.306	225.423	221.967	273.255	Promoter (<=1kb)	MAML1
chr19	14496092	14496586	91.5147	336.527	280.348	185.978	178.706	273.222	Promoter (<=1kb)	GIPC1
chr9	104885866	104886905	31.753	133.378	340.736	327.405	311.832	273.206	Intron (ENST00000374736.8/19, intron 3 of 49)	ABCA1
chr19	20999707	21000237	50.833	212.238	285.504	191.624	154.711	273.143	Distal Intergenic	ZNF430
chr10	123153961	123154487	117.712	429.766	423.621	308.221	229.335	273.078	Promoter (<=1kb)	BUB3
chr2	207710879	207711716	92.1311	328.313	358.366	261.674	292.634	273.064	Promoter (<=1kb)	CCNYL1
chr7	138459671	138460481	100.979	295.352	262.556	166.535	179.731	273.018	Promoter (<=1kb)	TRIM24
chr4	9691359	9692040	87.3305	193.12	242.306	298.796	268.224	273.008	Exon (ENST00000653847.1/ENST00000653847.1, exon 1 of 5)	DRD5
chr9	6080118	6080816	131.226	210.664	275.625	380.022	319.291	272.97	Distal Intergenic	RANBP6
chr17	58417242	58417881	99.4223	210	281.072	260.351	200.057	272.937	Promoter (<=1kb)	RNF43
chr16	2905284	2906139	123.774	254.181	236.138	109.034	166.683	272.594	Distal Intergenic	FLYWCH1
chr19	36114721	36115576	112.221	451.974	321.817	226.292	158.744	272.568	Promoter (<=1kb)	TBCB
chr3	195442790	195443460	127.859	502.819	420.868	303.299	257.515	272.191	Promoter (<=1kb)	ACAP2
chrX	989972	990494	56.3327	119.683	257.688	196.585	172.113	272.122	Exon (ENST00000420865.6/ENST00000420865.6, exon 1 of 2)	CRLF2
chr16	2223093	2223718	118.339	271.759	256.199	145.152	147.571	272.055	Promoter (<=1kb)	E4F1
chr5	141557672	141558312	30.711	271.619	454.466	250.963	265.367	271.779	Promoter (<=1kb)	DIAPH1
chr1	58006536	58007127	32.5433	152.535	372.622	367.632	325.982	271.498	Intron (ENST00000485760.5/1600, intron 5 of 20)	DAB1
chr7	101084846	101085951	30.465	207.069	297.745	225.639	257.281	271.435	Promoter (<=1kb)	TRIM56
chr6	31546535	31547671	109.281	249.642	273.035	201.277	156.621	271.397	Promoter (<=1kb)	ATP6V1G2-DDX39B
chr19	17469290	17470460	125.991	333.525	239.131	167.526	186.288	271.304	Promoter (<=1kb)	SLC27A1
chr19	19063062	19063999	124.398	329.191	288.146	185.464	208.25	271.243	Promoter (<=1kb)	SLC25A42
chr19	41959157	41959757	94.0534	284.777	337.825	176.134	139.395	271.228	Promoter (<=1kb)	RABAC1
chr19	47849531	47850116	82.9081	186.042	272.587	195.025	197.902	270.997	Distal Intergenic	CRX
chr17	7614856	7615562	110.891	440.886	361.026	174.52	145.929	270.982	Promoter (<=1kb)	FXR2
chr18	31826470	31827382	29.6598	149.2	277.134	280.641	246.465	270.927	Downstream (1-2kb)	TRAPPC8
chr8	9555526	9556054	122.982	357.595	359.141	317.722	284.424	270.65	Promoter (<=1kb)	TNKS
chr3	140941421	140942108	101.345	468.424	484.238	318.623	341.557	270.497	Promoter (<=1kb)	SLC25A36
chr11	106076729	106077923	128.507	540.628	613.11	417.298	362.03	269.965	Promoter (<=1kb)	KBTBD3
chr16	87388125	87388710	77.4345	244.164	249.143	277.34	235.686	269.89	Promoter (1-2kb)	FBXO31
chr12	120686305	120687190	91.3846	388.561	308.672	146.498	207.688	269.789	Promoter (<=1kb)	MLEC
chr12	23757541	23757975	34.4533	177.051	289.344	368.884	353.793	269.714	Intron (ENST00000451604.7/6660, intron 3 of 14)	SOX5
chr22	41832440	41833274	103.274	428.023	354.197	187.37	210.892	269.638	Promoter (<=1kb)	SREBF2
chr17	75289008	75289795	125.001	295.845	286.885	143.763	160.315	269.625	Promoter (<=1kb)	SLC25A19
chr11	61008025	61008430	77.135	173.341	361.481	427.31	398.376	269.515	Promoter (<=1kb)	CD6
chr3	194768867	194769655	73.6428	230.758	259.562	220.231	192.138	269.312	Promoter (<=1kb)	LINC01968
chr1	45499754	45500600	89.1074	304.388	337.892	210.762	163.717	269.26	Promoter (<=1kb)	CCDC163
chr19	51367473	51367906	150.149	363.366	309.558	189.6	181.434	269.232	Promoter (<=1kb)	CLDND2
chr3	50303551	50303802	80.0293	107.82	237.031	164.144	178.632	269.071	Promoter (<=1kb)	HYAL1
chr7	39949127	39949844	114.337	543.799	511.598	276.609	265.356	268.899	Promoter (<=1kb)	LOC112267983
chr10	102502001	102503334	125.361	416.129	352.988	252.398	209.397	268.895	Promoter (<=1kb)	ACTR1A
chr16	5097693	5098415	125.537	323.793	228.887	267.748	242.665	268.74	Promoter (<=1kb)	EEF2KMT
chr19	35003134	35003748	56.7037	178.824	297.652	269.338	208.648	268.209	Promoter (1-2kb)	GRAMD1A
chr5	154691245	154692803	25.6717	173.846	494.646	377.016	355.461	268.197	Distal Intergenic	MIR1303
chr3	9396141	9397636	121.287	348.312	310.617	345.326	301.047	267.907	Promoter (<=1kb)	THUMPD3-AS1
chr15	92903949	92904613	93.0379	456.581	499.761	245.244	209.086	267.855	Promoter (<=1kb)	MIR3175
chr22	39532700	39533121	150.679	351.968	337.66	203.961	204.775	267.838	Promoter (<=1kb)	RPS19BP1
chr4	158845274	158845891	33.7858	139.781	408.902	351.585	326.436	267.464	Intron (ENST00000264433.11/57600, intron 7 of 16)	FNIP2
chr6	89829133	89830277	96.1221	254.202	278.005	252.28	244.121	267.322	Promoter (<=1kb)	CASP8AP2
chr1	113389703	113390539	99.5627	406.035	362.068	367.156	292.628	267.252	Promoter (<=1kb)	MAGI3
chr19	19618650	19619016	93.988	256.674	258.26	157.846	160.273	267.168	Promoter (<=1kb)	PBX4
chr3	184174536	184174922	118.881	422.991	326.21	199.577	250.177	266.997	Promoter (<=1kb)	AP2M1
chr12	8692438	8693079	28.0933	149.799	209.551	192.905	183.229	266.988	Intron (ENST00000538758.1/57494, intron 1 of 1)	RIMKLB
chr8	123072273	123072882	136.966	257.005	297.346	320.305	275.426	266.551	Promoter (<=1kb)	TBC1D31
chr16	18801269	18802198	84.4495	399.952	378.166	189.741	207.556	266.392	Promoter (<=1kb)	ARL6IP1
chr22	37657941	37658749	89.0938	265.638	218.368	125.666	175.084	266.264	Promoter (<=1kb)	LOC101927051
chr12	132908243	132909030	94.1926	374.946	484.609	247.346	255.354	266.214	Promoter (<=1kb)	CHFR
chr20	62301880	62302266	74.3286	335.023	380.763	224.762	195.999	266.199	Promoter (<=1kb)	ADRM1
chr20	45880956	45881521	108.804	276.817	355.668	195.619	158.35	266.184	Promoter (<=1kb)	ZSWIM1
chr19	35628491	35629128	74.2795	289.722	300.239	164.602	172.363	266.111	Promoter (<=1kb)	RBM42
chr18	12862218	12862889	28.4632	165.997	340.894	273.538	325.991	266.11	Promoter (<=1kb)	PTPN2
chr16	30921642	30923518	109.552	440.316	419.009	192.631	181.007	266.055	Promoter (<=1kb)	FBXL19-AS1
chr7	151026742	151028855	63.1147	283.466	294.196	214.231	216.951	265.876	Promoter (<=1kb)	ABCB8
chr1	112704995	112705465	100.018	247.153	264.754	245.929	243.323	265.458	Promoter (<=1kb)	RHOC
chr16	77190420	77191394	111.326	402.776	475.304	354.394	316.005	265.234	Promoter (<=1kb)	MON1B
chr9	33473622	33474218	91.8685	354.991	391.48	255.015	192.364	265.217	Promoter (<=1kb)	NOL6
chr17	58514568	58514791	122.949	225.78	311.761	251.27	256.223	265.191	Promoter (<=1kb)	MTMR4
chr6	31815173	31815797	104.42	286.292	167.649	158.729	141.803	265.091	Promoter (<=1kb)	HSPA1L
chr6	37141277	37142195	53.2343	130.397	200.391	218.17	194.496	265.031	Distal Intergenic	PIM1
chr9	127771265	127771850	117.096	283.344	227.505	186.996	182.608	264.907	Promoter (<=1kb)	SH2D3C
chr13	34900028	34900972	37.2548	98.1385	231.667	340.562	291.994	264.507	Distal Intergenic	NBEA
chr11	9460332	9461479	120.99	478.53	428.258	223.524	212.403	264.235	Promoter (<=1kb)	LOC644656
chr5	176537122	176538367	84.132	388.85	350.262	174.112	179.482	264.09	Promoter (<=1kb)	RNF44
chr11	62123695	62124146	103.678	300.706	255.778	195.59	200.094	264.071	Promoter (<=1kb)	INCENP
chr10	133100974	133101579	52.4643	193.351	325.183	195.317	187.909	264.053	Promoter (<=1kb)	ADGRA1
chr19	38636881	38637408	30.4712	126.177	225.646	157.554	147.573	264.04	3' UTR	EIF3K
chr1	172537870	172538230	69.2497	114.561	257.995	426.579	336.143	263.953	Intron (ENST00000367723.8/51430, intron 2 of 22)	SUCO
chr16	68237362	68238022	108.104	366.841	415.491	221.533	176.82	263.921	Promoter (<=1kb)	ESRP2
chr13	113376453	113377487	31.5103	81.5432	176.564	177.632	251.629	263.776	Distal Intergenic	GRTP1
chr2	231410315	231411303	37.965	148.561	350.201	203.89	193.855	263.058	Distal Intergenic	B3GNT7
chr3	51499240	51499731	107.278	394.788	347.799	319.074	221.016	262.499	Promoter (<=1kb)	DCAF1
chr19	58439934	58440527	36.3671	207.518	282.571	159.478	193.426	262.438	Promoter (<=1kb)	ZNF132
chr4	86935736	86936501	51.158	240.963	496.761	337.811	325.855	262.429	Promoter (<=1kb)	C4orf36
chr19	13817819	13818508	105.15	169.759	232.567	173.205	166.758	262.363	Promoter (<=1kb)	ZSWIM4
chr5	150758349	150759411	79.3736	352.802	404.486	254.734	200.996	262.318	Promoter (<=1kb)	DCTN4
chr3	120742205	120743140	62.8053	473.957	434.977	255.707	219.932	262.258	Promoter (<=1kb)	RABL3
chr19	40570539	40571094	114.42	327.911	291.977	217.415	183.325	262.213	Promoter (<=1kb)	SPTBN4
chr4	77156544	77157244	131.027	474.538	469.687	303.705	302.735	262.188	Promoter (<=1kb)	CCNG2
chr6	43629218	43630520	85.4653	410.377	452.231	213.347	192.598	262.141	Promoter (<=1kb)	GTPBP2
chr3	155854067	155855123	90.3917	414.321	477.643	288.223	277.816	262.14	Promoter (<=1kb)	SLC33A1
chr19	17576792	17577289	126.048	180.731	294.017	184.45	214.708	262.049	Promoter (<=1kb)	COLGALT1
chr2	27489125	27490172	57.8582	304.318	446.191	191.095	189.572	261.976	Promoter (<=1kb)	IFT172
chr16	30948141	30948655	222.016	297.284	250.657	222.221	180.311	261.769	Promoter (<=1kb)	ORAI3
chr19	15452164	15452892	86.339	119.23	213.569	156.612	137.644	261.725	Promoter (1-2kb)	RASAL3
chr19	45370526	45371069	105.962	268.075	238.735	127.509	135.578	261.659	Promoter (<=1kb)	ERCC2
chr2	231604735	231605232	76.2401	303.219	367.319	266.356	265.05	261.644	Distal Intergenic	TEX44
chr5	168579100	168580343	93.2668	364.202	383.428	300.233	279.445	261.445	Promoter (<=1kb)	PANK3
chr8	58671540	58672757	27.9749	251.638	497.113	358.284	361.017	261.291	Distal Intergenic	NSMAF
chr11	64241301	64241696	139.43	361.47	316.067	178.09	205.239	261.233	Promoter (<=1kb)	LOC114841035
chr16	50741481	50742152	106.685	408.746	402.636	330.131	317.433	261.218	Promoter (<=1kb)	CYLD
chr1	184754641	184755637	137.351	461.215	490.035	445.882	383.047	260.992	Promoter (<=1kb)	EDEM3
chr2	231666150	231667077	63.3411	267.003	424.714	358.876	340.968	260.899	Distal Intergenic	PTMA
chr17	8630646	8631741	129.218	322.004	283.591	208.839	200.615	260.814	Promoter (<=1kb)	MYH10
chr19	16111180	16111942	120.313	379.779	304.439	181.81	167.737	260.729	Promoter (<=1kb)	RAB8A
chr16	58025395	58025776	116.453	246.558	335.26	236.524	203.337	260.693	Promoter (<=1kb)	MMP15
chr2	9630814	9631533	101.722	387.088	383.144	268.747	292.235	260.58	Promoter (<=1kb)	YWHAQ
chr7	30026443	30027182	105.786	264.222	302.564	195.17	179.753	260.554	Promoter (<=1kb)	FKBP14
chr3	50299017	50300071	93.3022	320.028	358.122	217.039	210.812	259.962	Promoter (<=1kb)	NAA80
chr9	125143427	125144026	129.257	328.815	374.58	291.181	249.534	259.799	Promoter (<=1kb)	SCAI
chr8	144495781	144496265	59.9541	158.385	194.497	177.796	165.595	259.75	Promoter (<=1kb)	PPP1R16A
chr3	49093979	49094795	105.142	479.971	409.826	250.69	217.49	259.748	Promoter (<=1kb)	QRICH1
chr1	12019157	12019584	84.1601	415.096	378.803	196.763	230.346	259.716	Promoter (<=1kb)	MIIP
chr5	173057011	173057799	104.691	339.835	326.287	252.671	231.82	259.551	Promoter (<=1kb)	CREBRF
chr4	92520440	92520938	106.07	218.977	479.431	526.726	470.604	259.31	Intron (ENST00000282020.9/2895, intron 1 of 15)	GRID2
chrX	150982883	150983389	68.5501	379.277	343.817	220.494	240.668	259.214	Promoter (<=1kb)	HMGB3
chr18	51197584	51198524	109.016	484.318	418.083	269.631	254.564	259.125	Promoter (<=1kb)	MEX3C
chr19	49363216	49364111	107.377	341.959	324.626	163.766	139.578	259.092	Promoter (<=1kb)	DKKL1
chr5	177366855	177367364	132.717	223.383	253.35	237.996	181.795	259.083	Promoter (<=1kb)	RGS14
chr3	125915770	125916657	166.744	315.219	219.368	276.63	282.444	259.049	Promoter (<=1kb)	FAM86JP
chrX	149939783	149940782	67.7678	376.677	359.452	285.809	254.029	259.033	Promoter (<=1kb)	LINC00894
chr3	186775975	186776759	34.6854	172.652	351.539	237.655	274.149	258.909	Distal Intergenic	EIF4A2
chr1	164575231	164575932	34.918	74.2209	199.83	310.605	290.591	258.859	Promoter (<=1kb)	PBX1
chr9	128218625	128219177	60.2814	249.579	285.108	153.422	160.114	258.856	Promoter (<=1kb)	DNM1
chr9	33076429	33077030	93.2162	295.525	356.953	271.085	235.3	258.787	Promoter (<=1kb)	SMU1
chr4	77175007	77175676	36.2033	199.442	460.276	434.303	436.726	258.447	Intron (ENST00000497512.5/901, intron 7 of 11)	CCNG2
chr5	142769974	142770559	114.919	351.315	353.081	353.119	330.843	258.435	Promoter (<=1kb)	ARHGAP26
chr17	45161445	45162126	111.988	444.073	356.939	134.323	151.178	258.411	Promoter (<=1kb)	HEXIM2
chr12	48681942	48682705	117.13	346.126	345.052	255.058	245.036	258.099	Promoter (<=1kb)	KANSL2
chr19	47227450	47228135	142.698	284.44	276.125	287.469	249.649	258.097	Promoter (<=1kb)	BBC3
chr6	31619921	31620784	110.566	338.662	279.651	176.823	163.542	258.046	Promoter (<=1kb)	PRRC2A
chr4	188107832	188108692	32.3914	115.662	295.76	213.35	217.005	257.989	Promoter (<=1kb)	TRIML2
chr11	86068972	86070174	53.7044	260.949	328.004	314.017	303.88	257.987	Promoter (<=1kb)	PICALM
chr17	63773406	63774210	93.5274	508.471	459.86	225.258	181.052	257.82	Promoter (<=1kb)	DDX42
chr9	131110016	131110418	27.2211	74.1863	210.842	234.119	181.499	257.761	Promoter (<=1kb)	AIF1L
chr19	13978370	13978693	178.417	119.586	153.17	186.056	139.077	257.394	Intron (ENST00000254325.9/5989, intron 7 of 20)	RFX1
chr22	40636579	40637352	111.572	357.571	304.03	134.331	151.912	257.174	Promoter (<=1kb)	MRTFA
chr9	130712430	130713095	124.88	343.618	314.7	223.694	210.605	257.152	Promoter (<=1kb)	ABL1
chr17	48051702	48052208	25.6899	287.68	408.494	394.099	295.382	257.15	Promoter (2-3kb)	NFE2L1
chr19	40806685	40807203	79.8833	286.736	315.268	234.073	199.04	257.098	Promoter (<=1kb)	EGLN2
chr7	84277388	84278247	27.5257	114.817	245.442	323.225	373.312	257.015	Intron (ENST00000448879.5/ENST00000448879.5, intron 4 of 4)	SEMA3A
chr3	48663543	48664348	106.278	456.298	419.296	228.962	212.878	256.929	Promoter (<=1kb)	LINC02585
chr13	51583660	51584959	120.621	482.719	437.989	264.353	254.928	256.867	Promoter (<=1kb)	WDFY2
chr3	42590278	42590970	84.4582	367.795	438.565	235.852	206.163	256.807	Promoter (<=1kb)	SS18L2
chr19	48619135	48619728	81.8088	476.426	338.596	201.63	120.981	256.701	Promoter (<=1kb)	SPHK2
chr7	112206206	112206961	123.629	384.267	378.196	266.519	300.05	256.684	Promoter (<=1kb)	ZNF277
chr20	62365859	62366615	64.2611	206.272	272.044	259.04	225.106	256.67	Promoter (<=1kb)	LAMA5
chr7	12715506	12716365	31.0111	255.185	397.182	341.581	316.791	256.651	Distal Intergenic	ARL4A
chr10	121891010	121891590	88.1193	133.346	288.549	261.399	236.585	256.603	Intron (ENST00000224652.10/11101, intron 7 of 11)	ATE1
chr3	184911456	184911946	32.6735	110.292	215.217	242.414	234.949	256.503	Intron (ENST00000287546.8/23355, intron 24 of 46)	VPS8
chr13	110712805	110713571	127.538	565.639	460.502	252.273	264.801	256.425	Promoter (<=1kb)	ING1
chr19	17859206	17859997	95.5478	291.073	264.493	143.316	144.829	256.36	Promoter (<=1kb)	RPL18A
chr18	68489069	68490006	36.3694	125.767	282.109	286.201	286.968	256.359	Intron (ENST00000661028.1/ENST00000661028.1, intron 1 of 2)	TMX3
chr17	71828187	71828635	66.1761	151.01	265.552	431.731	361.447	256.344	Distal Intergenic	LINC01152
chr15	41773924	41774930	85.2275	430.86	406.054	247.374	211.696	256.166	Promoter (<=1kb)	MAPKBP1
chr22	39474511	39475017	34.6035	226.101	310.786	258.121	197.929	256.03	Promoter (1-2kb)	MGAT3
chr19	40578485	40578807	88.4059	142.208	229.904	240.491	171.126	255.92	Promoter (<=1kb)	SHKBP1
chr2	35176661	35177096	81.4642	95.3597	146.254	311.778	264.605	255.73	Intron (ENST00000586952.5/ENST00000586952.5, intron 3 of 3)	MIR548AD
chr12	6662865	6663618	55.4651	323.666	284.338	227.674	190.294	255.68	Promoter (<=1kb)	ING4
chr4	14226482	14227153	54.4712	122.845	293.755	356.295	294.484	255.468	Intron (ENST00000514863.1/ENST00000514863.1, intron 1 of 1)	LINC01085
chr16	53703631	53704359	107.39	433.562	449.733	259.575	202.762	255.345	Promoter (<=1kb)	RPGRIP1L
chr19	14450291	14450891	64.8535	128.019	246.051	149.24	125.917	255.326	Promoter (<=1kb)	PKN1
chr15	34366131	34366729	40.8794	149.766	252.698	336.567	280.274	255.312	Promoter (<=1kb)	LPCAT4
chrX	152830495	152831265	55.4915	385.735	368.494	306.519	239.141	255.304	Promoter (<=1kb)	CETN2
chr5	116574682	116575380	82.3588	403.369	386.14	232.543	230.843	255.223	Promoter (<=1kb)	SEMA6A
chr6	26216219	26217541	76.5011	328.987	226.429	91.0157	115.617	255.21	Promoter (<=1kb)	H2BC8
chr4	82284596	82285269	116.966	413.396	391.732	372.769	375.89	255.208	Exon (ENST00000640685.1/ENST00000640685.1, exon 1 of 4)	HNRNPD
chr2	110687634	110689125	78.0079	88.6607	226.534	213.343	207.41	255.134	Distal Intergenic	BUB1
chr21	8419990	8420667	30.3046	48.6142	46.5912	124.836	92.4028	255.068	Intron (ENST00000651813.1/100507412, intron 2 of 6)	MIR6724-1
chr19	10352585	10352975	121.583	117.094	208.462	224.611	196.237	255.047	Promoter (<=1kb)	TYK2
chr19	49808898	49809103	124.24	157.906	189.337	214.751	172.388	254.974	Promoter (<=1kb)	FUZ
chr11	66638180	66638962	91.7709	333.824	308.371	198.176	203.594	254.818	Promoter (<=1kb)	RBM4
chr19	35203042	35203949	31.1267	105.974	218.205	180.819	183.74	254.584	Distal Intergenic	FAM187B
chr10	70455049	70455690	79.9381	186.472	318.362	329.522	280.659	254.547	Distal Intergenic	NODAL
chr3	132029104	132029617	94.3323	245.412	368.232	368.428	300.618	254.535	Intron (ENST00000429747.5/131034, intron 1 of 15)	CPNE4
chr1	37931712	37932252	103.348	251.67	300.572	259.735	215.914	254.48	Promoter (<=1kb)	INPP5B
chr7	116780700	116781381	37.1215	245.745	411.106	474.987	397.605	254.457	Intron (ENST00000318493.11/4233, intron 17 of 20)	MET
chr2	158456501	158456975	129.002	281.037	249.255	429.716	304.25	254.373	Promoter (<=1kb)	CCDC148
chr12	55829331	55830067	93.5325	343.156	361.003	232.325	236.968	254.218	Promoter (<=1kb)	TMEM198B
chr5	149960322	149961028	85.6194	328.344	350.722	319.329	284.717	254.188	Promoter (<=1kb)	SLC26A2
chr2	74198084	74198881	80.1385	256.396	309.433	172.938	176.962	253.94	Promoter (<=1kb)	MTHFD2
chr19	36014177	36014712	133.659	278.664	205.949	165.862	175.538	253.891	Promoter (<=1kb)	LOC101927572
chr1	94660848	94661707	28.7173	129.301	249.255	202.388	216.22	253.713	Promoter (2-3kb)	SLC44A3-AS1
chrX	1244623	1245099	42.9886	197.577	414.112	217.842	255.149	253.531	Distal Intergenic	CSF2RA
chr1	145964347	145965000	68.1297	221.031	278.14	169.581	157.371	253.131	Promoter (<=1kb)	ANKRD34A
chr10	101818179	101819257	87.7509	390.447	361.551	235.22	163.739	253.073	Promoter (<=1kb)	OGA
chr11	118930152	118930695	94.5082	236.132	365.417	197.58	209.185	253.051	Intron (ENST00000534788.1/7379, intron 1 of 5)	BCL9L
chr5	166073813	166075729	32.9213	115.26	320.658	225.709	230.353	253.003	Distal Intergenic	LINC01947
chr7	129224465	129225173	95.9869	349.133	328.762	258.503	214.345	252.878	Promoter (<=1kb)	AHCYL2
chr20	45993362	45993987	29.6298	224.116	281.246	226.389	195.308	252.816	Distal Intergenic	MMP9
chr10	70368745	70369565	26.0373	148.901	296.928	202.512	173.203	252.779	Intron (ENST00000395011.5/55222, intron 2 of 3)	LRRC20
chr10	37976220	37976935	76.7286	409.498	482.529	392.344	264.595	252.742	Promoter (<=1kb)	ZNF25
chr5	104063747	104064070	26.2517	101.576	218.152	204.672	214.901	252.646	Distal Intergenic	NUDT12
chr7	101293779	101295031	55.3235	118.039	246.92	157.385	183.672	252.193	Distal Intergenic	LNCPRESS1
chr6	52284203	52285294	106.943	345.745	414.37	301.399	321.68	251.658	Promoter (<=1kb)	MCM3
chr19	48737371	48737798	40.9906	127.234	282.735	190.316	190.393	251.649	Promoter (<=1kb)	RASIP1
chr7	38177802	38178666	121.005	389.526	388.768	404.625	358.016	251.223	Promoter (<=1kb)	STARD3NL
chr14	75258712	75259713	99.4135	409.008	399.457	148.891	175.698	251.125	Exon (ENST00000555909.5/ENST00000555909.5, exon 1 of 5)	FOS
chr1	155277173	155277446	123.57	280.511	328.459	167.911	135.117	250.992	Promoter (<=1kb)	HCN3
chr10	99430426	99431191	90.269	323.885	370.967	255.189	247.174	250.992	Promoter (<=1kb)	GOT1
chr12	53441193	53442103	86.4527	247.228	281.845	140.4	158.997	250.933	Promoter (<=1kb)	PCBP2
chr4	105555131	105556002	49.4638	129.234	269.499	317.255	320.094	250.632	Promoter (2-3kb)	ARHGEF38
chr3	197736774	197737583	67.1348	294.432	275.984	160.288	166.987	250.52	Promoter (<=1kb)	FYTTD1
chr17	1716204	1717642	92.293	345.509	361.878	147.097	171.454	250.151	Promoter (<=1kb)	WDR81
chr19	13794955	13795454	149.462	301.173	242.493	190.504	173.441	249.945	Promoter (<=1kb)	ZSWIM4
chr13	100195414	100195964	51.0895	67.5129	193.446	214.396	240.303	249.82	Intron (ENST00000376279.7/5095, intron 6 of 22)	PCCA
chr3	129121730	129122293	144.194	379.6	343.969	214.519	249.585	249.771	Promoter (<=1kb)	RAB43
chr21	14382627	14383800	85.3244	374.699	349.601	257.943	220.433	249.759	Promoter (<=1kb)	HSPA13
chr5	177496824	177497108	95.9505	255.252	232.403	248.6	239.679	249.637	Promoter (<=1kb)	PDLIM7
chr10	73997492	73998330	115.759	331.587	349.046	180.11	187.187	249.35	Promoter (<=1kb)	VCL
chr19	49746062	49746599	44.0383	142.162	299.001	132.597	151.663	249.215	Promoter (<=1kb)	TSKS
chr6	52994871	52996051	63.5641	376.249	350.087	152.748	188.372	249.172	Promoter (<=1kb)	GSTA4
chr12	54359115	54359732	91.6817	329.312	258.598	203.159	213.362	248.918	Intron (ENST00000550474.5/102724050, intron 1 of 3)	GPR84
chr3	10248003	10248596	104.081	249.54	326.344	203.327	175.141	248.811	Promoter (<=1kb)	TATDN2
chr1	45329252	45329987	26.914	204.553	306.824	227.161	238.233	248.651	Promoter (1-2kb)	MUTYH
chr19	48492809	48493693	149.465	190.826	230.365	156.168	156.67	248.542	Intron (ENST00000648216.1/114783, intron 2 of 4)	LMTK3
chr19	43533042	43534353	92.1313	328.37	279.197	158.596	140.416	248.266	Promoter (<=1kb)	ZNF575
chr5	112976096	112977067	110.979	417.975	457.48	304.634	259.738	248.123	Promoter (<=1kb)	DCP2
chr4	158671757	158672743	101.563	494.718	510.763	367.953	340.098	248.054	Promoter (<=1kb)	C4orf46
chr6	151451864	151452599	85.6153	542.016	474.196	236.696	233.591	247.964	Promoter (<=1kb)	RMND1
chr20	36091360	36092071	29.167	178.821	362.417	251.998	230.222	247.944	Promoter (<=1kb)	EPB41L1
chr5	83475755	83476365	44.563	74.8805	183.069	251.517	297.27	247.824	Intron (ENST00000503923.1/1462, intron 1 of 1)	VCAN
chr12	120495802	120496260	130.06	382.85	344.727	239.872	178.249	247.797	Promoter (<=1kb)	NRAV
chr2	151408428	151410174	41.4716	199.841	389.901	261.165	269.232	247.77	Promoter (<=1kb)	RIF1
chr19	4968194	4969148	120.676	328.306	240.856	164.845	158.628	247.731	Promoter (<=1kb)	KDM4B
chr14	77457192	77458164	77.6421	424.449	434.85	253.909	235.751	247.615	Promoter (<=1kb)	AHSA1
chr2	127637683	127638127	30.7199	157.086	295.578	377.796	343.186	247.583	Promoter (2-3kb)	LIMS2
chr4	138241790	138242672	55.5555	194.758	289.888	257.714	295.505	247.56	Promoter (<=1kb)	SLC7A11
chr21	39451484	39452103	27.2141	84.3124	135.187	122.678	92.1159	247.502	Promoter (<=1kb)	SH3BGR
chr3	184176336	184177210	50.6527	300.726	290.364	271.466	252.567	247.294	Promoter (<=1kb)	AP2M1
chr15	75902049	75902527	39.2042	163.294	267.082	310.009	227.333	247.198	Promoter (1-2kb)	FBXO22
chr10	12264215	12264917	28.8407	275.565	515.428	282.385	300.257	247.18	Distal Intergenic	CDC123
chr16	22190343	22191500	129.653	368.612	325.855	181.787	196.5	247.031	3' UTR	EEF2K
chr19	50510637	50511639	83.1511	233.791	184.788	103.706	93.8143	247.004	Promoter (<=1kb)	JOSD2
chr2	55617507	55618214	92.2	424.639	449.133	218.007	233.08	246.988	Promoter (<=1kb)	PPP4R3B
chr12	50167296	50167979	125.399	347.886	342.263	274.972	228.122	246.848	Promoter (<=1kb)	CERS5
chr9	134024870	134025503	196.572	363.806	256.529	199.776	153.625	246.833	Promoter (<=1kb)	BRD3OS
chr1	35885932	35886462	113.815	193.34	199.246	180.715	181.715	246.748	Promoter (2-3kb)	AGO1
chr16	67935443	67936115	117.018	270.305	267.752	188.882	168.783	246.576	Promoter (<=1kb)	CTRL
chr2	48314138	48314797	133.297	351.78	334.212	311.075	273.409	246.5	Promoter (<=1kb)	FOXN2
chr5	134505909	134506988	37.0529	133.256	250.4	281.458	232.443	246.479	Promoter (<=1kb)	LINC01843
chr19	49151705	49152257	87.9853	133.002	245.973	124.315	152.625	246.475	Promoter (1-2kb)	HRC
chr3	9649067	9649566	92.7413	212.943	277	210.881	192.081	246.216	Promoter (<=1kb)	MTMR14
chr1	32062270	32062875	71.0572	196.823	309.175	269.675	233.193	245.891	Intron (ENST00000366152.3/ENST00000366152.3, intron 1 of 2)	TMEM39B
chr1	54052994	54053885	78.8966	440.285	434.92	253.408	217.51	245.805	Promoter (<=1kb)	TCEANC2
chr12	53938364	53938796	59.9003	83.9053	183.774	153.313	143.929	245.79	Promoter (<=1kb)	HOXC13
chr5	91383164	91383856	85.1605	501.116	374.576	222.19	195.829	245.784	Promoter (<=1kb)	ARRDC3
chr4	165326926	165328058	111.955	380.489	408.499	369.918	343.456	245.76	Promoter (<=1kb)	MSMO1
chr9	105901549	105902053	38.6976	253.774	479.611	515.626	325.414	245.664	Distal Intergenic	LINC01505
chr8	109333634	109334798	105.19	472.99	474.835	354.504	286.826	245.654	Promoter (<=1kb)	ENY2
chr3	56115338	56116258	49.8447	173.167	369.238	521.346	403.078	245.514	Intron (ENST00000288221.11/26059, intron 6 of 17)	ERC2
chr1	42462865	42463547	125.59	330.612	381.393	268.11	220.885	245.278	Promoter (<=1kb)	CCDC30
chr11	62599198	62599467	97.4477	234.49	270.905	217.584	233.983	245.236	Promoter (<=1kb)	MTA2
chr2	118088083	118088615	112.311	395.492	353.087	311.488	285.509	245.051	Promoter (<=1kb)	INSIG2
chr7	2844214	2844913	110.858	334.807	294.232	223.645	181.983	244.943	Promoter (<=1kb)	GNA12
chr15	41282504	41284238	31.4075	140.606	287.249	169.276	173.314	244.663	Promoter (<=1kb)	NUSAP1
chr17	75855240	75856046	122.699	346.382	271.595	162.637	134.264	244.602	Promoter (<=1kb)	WBP2
chr9	120714382	120714813	129.329	279.773	233.533	292.708	220.18	244.35	Promoter (<=1kb)	MEGF9
chr19	49468944	49469447	46.1246	140.173	308.083	219.034	199.788	244.324	Promoter (<=1kb)	ALDH16A1
chr2	219498320	219498972	125.067	299.954	347.769	278.545	285.439	244.308	Promoter (<=1kb)	GMPPA
chr19	38506836	38507625	101.004	135.642	218.15	137.399	147.551	244.171	Exon (ENST00000355481.8/6261, exon 57 of 105)	RYR1
chrX	107627985	107628941	45.7451	259.527	312.548	300.143	252.89	244.124	Promoter (<=1kb)	PRPS1
chr4	1721048	1721529	93.3451	231.794	293.914	183.747	178.13	244.1	Promoter (<=1kb)	TACC3
chr16	70289270	70289722	116.355	296.606	239.441	192.698	143.871	244.08	Promoter (<=1kb)	DDX19B
chr15	92913939	92914449	28.3064	75.6421	193.729	165.426	184.902	244.022	Promoter (<=1kb)	CHD2
chr19	39970640	39971267	97.2793	454.56	410.307	212.345	217.033	243.957	Promoter (<=1kb)	PSMC4
chr2	64144247	64144846	108.181	332.065	336.154	203.741	200.746	243.744	Promoter (<=1kb)	PELI1
chr4	114495456	114495949	29.7058	121.915	318.664	282.406	267.598	243.412	Distal Intergenic	UGT8
chr5	107672367	107673067	86.7981	267.678	217.987	244.054	223.145	243.401	Promoter (1-2kb)	EFNA5
chr19	19865689	19866323	74.9774	255.119	241.208	139.223	126.178	243.162	Promoter (<=1kb)	ZNF253
chr12	6904479	6905205	77.9217	373.668	476.273	205.108	183.292	242.625	Promoter (<=1kb)	LRRC23
chr9	35732069	35732814	92.1053	414.262	366.051	218.023	217.424	242.464	Promoter (<=1kb)	TLN1
chr12	8026186	8027501	45.0476	249.816	318.138	164.733	178.976	242.377	Distal Intergenic	FOXJ2
chr12	122500683	122501447	100.628	346.463	389.656	231.105	225.862	242.317	Promoter (<=1kb)	ZCCHC8
chr5	141560376	141561126	34.3522	161.225	194.671	180.393	208.801	242.309	Promoter (<=1kb)	DIAPH1
chr17	67974368	67975264	61.3888	134.557	246.789	184.289	205.192	242.266	Promoter (<=1kb)	BPTF
chr12	56223910	56224465	86.5153	298.743	328.618	235.493	197.208	242.161	Promoter (<=1kb)	NABP2
chr1	151790305	151791226	82.637	280.277	272.603	200.846	215.296	242.124	Promoter (<=1kb)	TDRKH-AS1
chr19	49451581	49452096	85.417	275.265	275.592	158.699	146.039	241.805	Promoter (<=1kb)	PIH1D1
chr3	119702521	119703311	78.8655	214.519	280.411	241.846	223.992	241.713	Promoter (<=1kb)	MAATS1
chr7	100802024	100802524	28.5134	180.161	240.717	233.409	185.593	241.663	Downstream (<1kb)	EPHB4
chr11	62561732	62562069	65.3971	91.1546	138.839	223.224	200.607	241.533	Intron (ENST00000329251.5/1937, intron 7 of 9)	MIR6747
chr1	156766691	156767775	99.4542	309.46	305.84	203.172	171.944	241.514	Promoter (<=1kb)	HDGF
chr12	6613819	6614491	59.1486	296.644	230.712	167.843	132.959	241.48	Exon (ENST00000645265.1/ENST00000645265.1, exon 1 of 2)	CHD4
chr3	153160606	153162248	73.5486	427.379	415.533	250.388	258.129	241.477	Promoter (<=1kb)	RAP2B
chr1	20661313	20662078	89.473	299.392	284.908	167.255	149.356	241.353	Promoter (<=1kb)	DDOST
chr19	49338715	49339760	79.3851	217.888	275.179	161.039	146.228	241.288	Promoter (1-2kb)	CD37
chrX	283148	283541	100.305	274.276	376.906	248.019	265.691	241.187	Promoter (<=1kb)	PLCXD1
chr9	89310665	89311397	119.512	528.792	387.485	227.717	214.995	241.103	Promoter (<=1kb)	CKS2
chr1	35554874	35555426	47.0595	108.123	284.651	144.53	159.08	241.016	Promoter (<=1kb)	KIAA0319L
chr9	136886188	136886545	98.3117	238.651	166.367	130.588	172.91	240.931	Promoter (<=1kb)	TRAF2
chr7	119100091	119101130	32.9896	230.885	361.95	363.105	308.62	240.753	Distal Intergenic	LINC02476
chr3	129439667	129440588	80.0584	585.212	443.695	203.182	156.976	240.557	Promoter (<=1kb)	IFT122
chr1	202105549	202106657	51.2845	185.869	283.386	182.116	163.986	240.509	Distal Intergenic	GPR37L1
chr11	65650602	65650920	27.4824	121.224	129.232	170.895	85.5719	240.498	Promoter (<=1kb)	SIPA1
chr1	43549899	43550479	77.5718	168.048	230.316	244.958	240.707	240.346	Intron (ENST00000496043.5/5792, intron 4 of 4)	PTPRF
chr16	2531885	2532216	103.526	285.567	233.298	197.982	154.748	240.308	Promoter (<=1kb)	MIR3178
chr2	238289982	238290503	26.1198	161.504	305.899	261.353	259.629	240.217	Promoter (<=1kb)	PER2
chr10	104268749	104269460	86.5581	282.814	364.151	282.667	298.829	240.023	Promoter (<=1kb)	GSTO2
chr11	65614192	65614530	79.2908	216.331	245.16	143.307	159.629	239.686	Promoter (<=1kb)	MAP3K11
chr10	79445707	79446354	115.697	333.124	275.097	245.536	252.872	239.616	Promoter (<=1kb)	ZCCHC24
chr3	170221929	170222558	76.2556	553.267	653.646	288.18	335.69	239.534	Promoter (<=1kb)	PRKCI
chr17	16438394	16439254	72.8851	356.907	359.489	185.42	175.495	239.493	Promoter (<=1kb)	SNHG29
chr1	156740519	156741575	89.3253	369.053	432.635	246.759	210.853	239.348	Promoter (<=1kb)	MRPL24
chr19	58572670	58573751	112.033	401.419	304.913	159.506	159.394	239.327	Promoter (<=1kb)	CENPBD1P1
chr18	51417701	51418649	27.4225	100.98	256.885	167.182	194.849	239.311	Intron (ENST00000635503.2/ENST00000635503.2, intron 3 of 3)	LINC01630
chr2	74526181	74526464	62.3158	85.1405	233.084	348.225	192.773	239.163	Promoter (<=1kb)	DQX1
chr11	116445331	116446175	61.5466	102.306	183.617	141.455	159.447	239.085	Distal Intergenic	LINC02702
chr12	49055887	49056300	28.0202	100.469	181.62	206.365	153.5	239.009	Promoter (<=1kb)	KMT2D
chr17	4396889	4397211	40.4354	148.092	222.659	167.602	187.065	238.918	Distal Intergenic	UBE2G1
chr18	62714629	62715546	119.065	379.202	353.629	222.627	196.71	238.794	Promoter (<=1kb)	PHLPP1
chr19	38336235	38337205	79.3534	235.015	202.91	126.369	132.198	238.702	Promoter (<=1kb)	CATSPERG
chr3	196107795	196108733	31.376	282.118	487.939	252.559	239.08	238.678	Distal Intergenic	TFRC
chr17	4396052	4396715	64.2485	119.148	243.324	116.32	129.718	238.584	Distal Intergenic	UBE2G1
chr19	14117727	14118322	119.284	317.26	227.35	144.49	145.465	238.567	Promoter (<=1kb)	PRKACA
chr6	116570895	116571738	100.17	506.47	553.375	438.144	338.196	238.526	Promoter (<=1kb)	RWDD1
chr5	119079332	119080035	54.8774	109.887	316.007	326.745	361.281	238.514	Intron (ENST00000509902.5/1657, intron 2 of 4)	DMXL1
chr19	48896222	48896500	52.6524	61.029	102.643	79.5027	68.1247	238.464	Promoter (<=1kb)	TULP2
chr12	31728892	31729689	80.0036	371.873	384.305	202.53	206.888	238.355	Promoter (<=1kb)	AMN1
chr16	9090849	9091681	105.995	316.07	325.318	238.602	242.438	238.256	Promoter (<=1kb)	C16orf72
chr9	114583221	114583751	35.8186	116.633	277.214	311.013	286.915	238.251	Distal Intergenic	ATP6V1G1
chr17	15332305	15332755	76.8006	95.5851	206.564	237.225	195.904	238.151	Promoter (<=1kb)	TEKT3
chr3	13301107	13301868	75.2705	136.848	278.932	247.545	222.307	238.148	Distal Intergenic	IQSEC1
chr7	108525611	108526672	116.352	518.977	474.637	284.064	263.286	238.074	Promoter (<=1kb)	PNPLA8
chr1	42846070	42846787	78.0706	215.988	271.996	199.592	166.309	238.061	Promoter (<=1kb)	ZNF691
chr3	9916793	9917219	72.8375	154.193	316.438	230.322	211.63	237.985	Promoter (<=1kb)	IL17RC
chr11	57499594	57500138	97.3151	230.461	331.887	230.452	284.792	237.956	Promoter (<=1kb)	SLC43A1
chr8	143430682	143431058	121.681	278.933	251.356	140.545	211.172	237.84	Promoter (<=1kb)	MAFA
chr17	49788342	49789399	115.78	339.265	320.162	238.534	174.523	237.723	Promoter (<=1kb)	KAT7
chr13	72781671	72782448	76.8739	397.281	432.674	324.047	278.056	237.676	Promoter (<=1kb)	DIS3
chr9	128724035	128725311	39.5422	239.282	332.722	232.865	204.905	237.578	Promoter (<=1kb)	ZDHHC12
chr7	130070064	130070607	119.666	405.501	392.795	234.225	211.695	237.465	Promoter (<=1kb)	KLHDC10
chr1	153727536	153728116	110.475	354.262	317.485	249.388	198.87	237.206	Promoter (<=1kb)	INTS3
chr9	105138167	105139946	32.0556	105.666	271.119	247.687	267.138	237.116	Intron (ENST00000666856.1/ENST00000666856.1, intron 7 of 7)	SLC44A1
chr17	16285859	16286652	46.1919	246.147	343.649	216.683	195.649	237.089	Intron (ENST00000607144.4/9487, intron 2 of 2)	MIR1288
chr14	35826060	35827028	86.9094	364.371	365.493	268.082	252.395	237.039	Promoter (<=1kb)	BRMS1L
chr19	6475990	6476886	78.0513	202.868	306.748	89.921	97.9961	236.916	Promoter (<=1kb)	DENND1C
chr6	33317740	33318396	78.8617	390.898	346.072	138.344	125.261	236.749	Promoter (<=1kb)	ZBTB22
chr11	46369530	46369889	61.5856	227.834	338.371	253.927	251.229	236.735	Promoter (1-2kb)	DGKZ
chr19	20166971	20167626	65.3288	226.186	178.378	115.271	88.549	236.735	Promoter (<=1kb)	ZNF486
chr17	76264865	76265346	128.734	332.842	311.376	187.82	161.246	236.613	Promoter (<=1kb)	UBALD2
chr14	72925932	72926643	105.794	277.648	337.148	239.75	183.522	236.5	Promoter (<=1kb)	DCAF4
chr6	33391144	33391893	98.7806	509.439	404.879	139.532	160.2	236.49	Promoter (<=1kb)	KIFC1
chr9	99104617	99105175	77.3249	303.961	351.238	337.883	309.969	236.485	Promoter (<=1kb)	TGFBR1
chr9	133030201	133031038	75.3533	268.398	217.794	185.665	174.168	236.445	Promoter (<=1kb)	GTF3C5
chr7	44200782	44201157	101.55	245.373	390.53	216.401	208.508	236.367	Promoter (<=1kb)	YKT6
chr6	89080396	89081013	112.094	384.973	370.607	180.261	227.061	236.312	Promoter (<=1kb)	PNRC1
chr22	28736321	28736820	33.2024	69.3404	169.283	173.346	149.491	236.127	Promoter (1-2kb)	CHEK2
chr12	56117642	56118539	117.18	363.769	406.613	240.98	215.445	235.9	Promoter (<=1kb)	ESYT1
chr1	171780821	171781935	90.979	429.191	448.981	362.303	326.297	235.87	Promoter (<=1kb)	EEF1AKNMT
chr19	38315840	38316466	99.0689	263.489	289.335	163.977	148.382	235.58	Promoter (<=1kb)	YIF1B
chr9	90433075	90434119	38.6665	221.676	320.2	243.313	229.879	235.57	Promoter (<=1kb)	LINC01508
chr9	104993115	104993998	52.0498	152.535	287.985	354.608	305.326	235.392	Distal Intergenic	ABCA1
chr15	42574835	42575689	90.0236	317.728	345.657	173.533	150.633	235.258	Promoter (<=1kb)	STARD9
chr1	11805738	11806294	124.444	431.048	340.076	159.862	171.631	235.19	Promoter (<=1kb)	CLCN6
chr6	120931419	120932298	29.264	163.149	330.018	346.954	297.215	235.11	Distal Intergenic	TBC1D32
chr11	100676886	100677403	40.2883	78.2555	196.251	249.447	206.33	235.096	Distal Intergenic	ARHGAP42
chr19	7943440	7944452	121.955	331.227	253.598	191.298	173.346	234.959	Promoter (<=1kb)	TIMM44
chr19	8592131	8592895	114.231	204.638	264.007	160.294	121.037	234.887	Promoter (<=1kb)	ADAMTS10
chr1	33036700	33037186	116.849	278.179	288.769	228.932	183.411	234.808	Promoter (<=1kb)	AK2
chr2	127638445	127638754	48.726	104.467	272.087	210.72	197.862	234.77	Promoter (1-2kb)	LIMS2
chr1	96715258	96715952	56.7823	102.917	240.498	316.126	259.799	234.544	Distal Intergenic	PTBP2
chr12	92929197	92929884	76.7979	378.774	475.756	271.908	290.673	234.447	Promoter (<=1kb)	EEA1
chr7	140626125	140626949	31.9106	284.675	454.322	290.915	313.405	234.424	Intron (ENST00000275884.10/27147, intron 1 of 18)	DENND2A
chr4	337281	338069	83.108	304.157	297.927	242.38	173.123	234.357	Promoter (<=1kb)	ZNF141
chr5	142324686	142325399	50.248	386.37	494.502	188.973	178.319	234.215	Promoter (<=1kb)	SPRY4
chr11	31509383	31510228	86.2753	305.012	284.5	238.375	215.903	233.913	Promoter (<=1kb)	IMMP1L
chr1	179081618	179082184	67.8027	256.308	339.946	207.035	203.323	233.835	Promoter (<=1kb)	TOR3A
chr2	222470634	222471399	28.4754	155.729	422.947	596.672	596.976	233.81	Intron (ENST00000321276.8/130367, intron 1 of 4)	SGPP2
chr7	30504577	30505286	93.7011	244.239	289.317	199.082	177.293	233.809	Promoter (<=1kb)	GGCT
chr2	88329860	88330765	52.737	192.568	186.065	210.138	233.578	233.768	Distal Intergenic	FOXI3
chr1	119679301	119679588	52.0567	54.7893	157.314	273.31	298.252	233.729	Intron (ENST00000641597.1/26227, intron 3 of 14)	PHGDH
chr22	41444143	41444754	80.1728	314.012	398.665	213.475	162.886	233.674	Promoter (2-3kb)	TOB2
chr6	84764358	84765040	71.3885	271.411	392.362	329.573	264.504	233.669	Promoter (<=1kb)	TBX18
chr10	119596608	119597514	104.38	430.035	399.824	209.745	223.482	233.663	Promoter (<=1kb)	TIAL1
chr1	39001371	39002187	36.6319	131.887	295.215	177.079	200.48	233.644	Intron (ENST00000432648.8/79647, intron 3 of 4)	AKIRIN1
chr12	122526654	122527706	72.6095	377.918	316.857	139.777	161.546	233.623	Promoter (<=1kb)	RSRC2
chr3	120907685	120908669	86.8762	263.802	381.816	345.516	280.035	233.57	Promoter (<=1kb)	LINC02049
chr19	48713851	48714599	135.511	393.113	215.593	141.425	127.37	233.337	Promoter (2-3kb)	MAMSTR
chr19	12333419	12334151	36.1464	253.259	309.435	209.365	162.042	233.141	Promoter (<=1kb)	ZNF563
chr17	28719282	28720191	82.4655	326.646	290.716	146.814	135.696	233.07	Promoter (<=1kb)	RPL23A
chr22	39528134	39528580	34.1015	150.777	242.153	177.398	192.521	233.039	Downstream (<1kb)	RPS19BP1
chr20	23357815	23358477	107.26	381.253	318.664	217.423	153.911	232.943	Promoter (<=1kb)	LINC01431
chr9	37251395	37251883	68.4173	294.191	339.919	390.845	364.105	232.942	Intron (ENST00000336755.9/84186, intron 2 of 8)	ZCCHC7
chr9	104868871	104869653	25.8613	177.619	282.704	284.935	253.896	232.806	Intron (ENST00000374736.8/19, intron 5 of 49)	ABCA1
chr12	27523486	27524432	59.5273	325.602	377.791	274.394	225.455	232.747	Promoter (<=1kb)	PPFIBP1
chr5	176388099	176389485	76.8297	415.808	391.914	199.179	181.577	232.539	Promoter (<=1kb)	NOP16
chr19	48637295	48637808	101.44	250.266	262.726	163.36	166.995	232.514	Promoter (<=1kb)	DBP
chr20	35615996	35617046	119.194	209.883	261.859	185.585	168.769	232.477	Promoter (<=1kb)	SPAG4
chr7	93231814	93232826	108.192	378.243	547.879	443.511	364.332	232.346	Promoter (<=1kb)	VPS50
chr2	101249796	101250252	34.4429	95.5583	259.271	282.627	238.911	232.216	Promoter (2-3kb)	TBC1D8
chr3	8501382	8502027	103.119	356.698	476.181	393.622	330.268	232.182	Promoter (<=1kb)	LMCD1-AS1
chr14	21476747	21477449	124.553	379.629	355.279	304.175	252.075	232.142	Promoter (<=1kb)	RAB2B
chr19	19120244	19120803	139.149	146.505	188.61	160.301	152.379	232.11	Promoter (<=1kb)	TMEM161A
chrX	150568084	150568681	60.4235	308.862	286.845	216.372	191.226	231.808	Promoter (<=1kb)	MTM1
chr7	150976527	150976957	37.3053	79.6064	180.784	243.626	219.842	231.677	Promoter (1-2kb)	KCNH2
chr19	11369735	11370046	28.608	103.687	188.283	121.098	116.656	231.66	Intron (ENST00000590399.1/ENST00000590399.1, intron 2 of 2)	SWSAP1
chr6	42928856	42930010	74.1735	254.195	263.796	189.059	162.745	231.562	Promoter (<=1kb)	CNPY3
chr2	222860788	222861128	98.044	366	368.849	239.623	239.058	231.5	Promoter (<=1kb)	ACSL3
chr7	41808406	41809012	46.7645	90.8233	258.071	505.11	336.799	231.363	Distal Intergenic	INHBA
chr10	931660	931969	97.9147	399.358	372.953	231.376	250.465	231.337	Promoter (<=1kb)	LARP4B
chr12	11608985	11610125	31.0573	88.0406	216.57	218.438	192.115	231.302	Distal Intergenic	ETV6
chr11	45847048	45847582	86.9902	269.182	319.04	213.286	223.496	231.262	Promoter (<=1kb)	CRY2
chr6	73520671	73521864	77.9817	382.267	301.776	164.24	134.931	231.26	Promoter (<=1kb)	EEF1A1
chr6	33417891	33418702	113.254	386.546	336.985	178.953	153.144	231.249	Promoter (<=1kb)	CUTA
chr7	12423916	12424663	79.9605	113.88	252.339	292.586	254.968	231.234	Distal Intergenic	VWDE
chr17	68457597	68458143	105.811	412.995	382.985	205.001	225.383	231.232	Promoter (<=1kb)	WIPI1
chr14	77320265	77320503	126.595	251.16	196.884	177.661	157.616	231.127	Promoter (<=1kb)	POMT2
chr17	81683692	81684161	121.075	358.264	328.259	240.92	216.399	231.122	Promoter (<=1kb)	ARL16
chr1	42740194	42740586	76.2316	122.447	240.858	199.231	192.58	230.944	Promoter (<=1kb)	CLDN19
chr2	3483125	3483728	48.3031	148.928	295.592	253.729	182.015	230.801	Intron (ENST00000452495.1/51112, intron 2 of 2)	TRAPPC12
chr6	30489149	30489710	67.9773	202.483	299.026	198.853	209.135	230.528	Promoter (<=1kb)	HLA-E
chr4	44056679	44057301	111.926	269.552	432.451	511.274	452.24	230.446	Distal Intergenic	LINC02475
chr19	6737307	6739090	77.2308	245.043	205.025	113.924	117.288	230.438	Promoter (<=1kb)	GPR108
chr11	20027059	20027853	62.0725	299.619	532.609	311.193	328.043	230.422	Promoter (<=1kb)	NAV2
chr3	14651219	14652068	75.3745	319.697	359.552	166.229	169.878	230.276	Promoter (<=1kb)	CCDC174
chr4	15681301	15682176	83.2914	463.604	504.6	316.008	256.327	230.017	Promoter (<=1kb)	FBXL5
chr12	949170	950333	51.0886	485.743	500.532	218.278	188.686	229.944	Promoter (<=1kb)	RAD52
chr4	212407	212833	39.3587	152.64	242.711	178.085	138.271	229.868	Promoter (<=1kb)	ZNF876P
chr19	1490302	1491190	109.214	301.547	213.83	135.548	148.536	229.671	Promoter (<=1kb)	PCSK4
chr12	56315820	56316604	92.1996	367.035	376.114	309.682	203.406	229.655	Promoter (<=1kb)	CNPY2
chr17	39177296	39177694	74.6101	116.704	221.119	194.04	204.594	229.444	Promoter (<=1kb)	CACNB1
chr2	63588055	63589259	72.0015	391.232	490.916	277.077	236.694	229.346	Promoter (<=1kb)	MDH1
chr1	44793300	44794187	48.6071	152.648	289.586	209.841	158.443	229.311	Distal Intergenic	BEST4
chr2	88024356	88024990	52.1259	96.6299	221.32	290.535	246.05	229.239	Downstream (2-3kb)	KRCC1
chr11	68459919	68460806	104.825	320.396	238.499	151.387	137.142	229.235	Promoter (<=1kb)	PPP6R3
chr16	3008323	3008852	85.6549	142.801	254.773	203.75	157.579	229.191	Distal Intergenic	CLDN9
chr10	117346492	117347222	70.3878	96.5293	204.818	341.342	284.301	229.166	Intron (ENST00000334464.7/118987, intron 1 of 4)	PDZD8
chr16	30650212	30651171	78.1064	266.19	293.808	179.768	188.628	229.018	Promoter (<=1kb)	PRR14
chr19	48639046	48639254	40.1816	75.6678	109.989	62.6711	54.1562	228.997	Promoter (<=1kb)	CA11
chr22	40043994	40045032	84.6147	320.263	291.443	130.007	151.177	228.95	Promoter (<=1kb)	LOC114841040
chr5	33440361	33441311	87.2991	529.949	418.576	210.382	222.975	228.867	Promoter (<=1kb)	TARS1
chr9	120868313	120869316	106.947	180.967	217.711	269.678	232.46	228.781	Promoter (<=1kb)	PHF19
chr17	42388428	42389138	110.238	465.641	362.216	117.773	118.902	228.725	Promoter (<=1kb)	STAT3
chr19	7551230	7551735	84.0267	211.253	237.456	143.762	145.533	228.722	Promoter (<=1kb)	PNPLA6
chr13	45341035	45342053	96.6588	266.908	300.532	213.285	182.811	228.687	Promoter (<=1kb)	TPT1
chr4	127880537	127881705	77.7516	307.722	420.376	313.443	285.694	228.601	Promoter (<=1kb)	PLK4
chr11	57639232	57639944	123.633	323.519	259.142	234.502	188.528	228.566	Promoter (1-2kb)	MIR130A
chr18	12377117	12378123	104.196	355.584	322.696	220.771	230.715	228.563	Promoter (<=1kb)	AFG3L2
chr4	15684582	15684978	31.5561	139.199	391.631	494.094	442.469	228.403	Promoter (<=1kb)	FAM200B
chr15	43184870	43185542	68.5892	191.538	273.239	225.691	194.622	228.376	Promoter (<=1kb)	CCNDBP1
chr12	114683884	114684786	75.8645	383.379	426.934	172.947	190.931	228.374	Promoter (<=1kb)	TBX3
chr5	148383632	148384452	73.4124	338.669	473.67	462.117	337.172	228.344	Promoter (<=1kb)	LOC102546294
chr4	169660000	169660679	38.5116	222.377	270.823	315.348	284.576	228.34	Promoter (<=1kb)	CLCN3
chr3	155363036	155363913	71.0333	146.617	367.413	410.923	413.289	228.336	Distal Intergenic	STRIT1
chr19	40425695	40426578	76.1155	262.503	187.59	96.5259	97.5132	228.33	Promoter (<=1kb)	SERTAD1
chr10	86868350	86868733	67.4104	135.35	273.428	299.735	246.471	228.193	Intron (ENST00000638429.1/657, intron 2 of 13)	BMPR1A
chr8	11795036	11795981	38.1606	36.6751	79.4809	136.683	133.45	228.19	Promoter (<=1kb)	FDFT1
chr2	234686098	234686804	37.1568	204.811	441.225	346.275	248.34	228.172	Intron (ENST00000629370.1/106144537, intron 1 of 2)	LINC01173
chr8	73008204	73009175	79.1663	234.504	334.307	232.642	250.314	228.169	Promoter (<=1kb)	TERF1
chr6	31158160	31158683	104.276	400.063	360.589	150.925	151.655	228.162	Promoter (<=1kb)	CCHCR1
chr17	78186877	78187682	76.0056	310.677	297.403	161.412	187.215	228.154	Promoter (<=1kb)	AFMID
chr12	51836041	51836299	33.9478	128.888	163.476	113.643	119.413	228.06	Intron (ENST00000637934.1/ENST00000637934.1, intron 3 of 4)	FIGNL2
chr7	112939626	112940449	102.06	464.612	460.92	261.333	271.411	228.012	Promoter (<=1kb)	BMT2
chr14	100192834	100193461	92.0739	342.707	371.352	151.985	172.606	227.991	Distal Intergenic	DEGS2
chr1	27725374	27726076	95.7857	377.909	408.352	164.63	177.843	227.841	Promoter (<=1kb)	FAM76A
chr5	88664585	88664924	75.1997	81.2086	190.22	241.551	224.013	227.682	Promoter (2-3kb)	MIR9-2
chr11	119094961	119095998	108.153	317.969	242.901	137.417	121.52	227.672	Promoter (<=1kb)	H2AX
chr14	77097873	77098392	122.676	500.272	414.247	278.932	225.352	227.509	Promoter (<=1kb)	TMEM63C
chr1	57307372	57307932	53.3298	183.886	486.565	690.116	560.6	227.487	Promoter (<=1kb)	DAB1
chr9	81689488	81690344	128.927	365.328	315.495	251.105	234.251	227.451	Promoter (<=1kb)	TLE1
chr17	28951490	28952681	108.623	453.5	324.184	185.224	161.795	227.401	Promoter (<=1kb)	PIPOX
chr10	16817134	16817987	90.267	465.246	407.32	339.352	232.252	227.396	Promoter (<=1kb)	RSU1
chr11	17546982	17547331	102.813	77.7678	138.493	174.408	167.383	227.297	Promoter (<=1kb)	OTOG
chr6	137423463	137424100	60.8916	165.02	336.182	320.692	383.819	227.278	Distal Intergenic	OLIG3
chr16	19555156	19555959	105.147	444.598	454.433	219.444	197.413	227.198	Promoter (<=1kb)	VPS35L
chr14	20342559	20343788	88.0965	575.371	496.683	255.159	236.837	227.182	Promoter (<=1kb)	PARP2
chr7	105689056	105689877	46.9435	144.851	313.342	270.862	248.809	227.059	Promoter (1-2kb)	ATXN7L1
chr2	170214368	170215357	52.7392	139.879	267.498	252.908	244.823	227.051	Exon (ENST00000409940.6/140469, exon 4 of 30)	MYO3B
chr1	156503353	156503602	96.7379	109.937	176.49	137.403	161.573	227.039	Promoter (2-3kb)	MEF2D
chr14	103715385	103715847	222.892	323.688	250.225	185.174	236.935	226.966	Promoter (<=1kb)	XRCC3
chr3	32843422	32844560	62.0078	176.447	332.881	284.094	262.496	226.95	Intron (ENST00000383763.6/131405, intron 1 of 3)	TRIM71
chr11	12864284	12865173	63.0288	200.141	306.909	214.969	210.774	226.861	Exon (ENST00000527636.6/7003, exon 5 of 13)	TEAD1
chr1	43545838	43546372	86.2144	155.758	280.408	183.695	119.054	226.789	Promoter (<=1kb)	PTPRF
chr17	41785217	41785471	72.5574	184.787	255.483	200.677	202.986	226.709	Promoter (<=1kb)	JUP
chr22	23838784	23839451	98.6491	293.695	282.76	160.864	189.399	226.631	Promoter (<=1kb)	DERL3
chr12	57462464	57462963	67.0709	252.591	279.933	138.925	134.916	226.52	Promoter (<=1kb)	GLI1
chr1	28736201	28737006	81.0531	282.221	247.366	146.928	126.784	226.479	Promoter (<=1kb)	YTHDF2
chr10	102455908	102456206	31.5313	107.518	198.703	221.785	168.307	226.282	Exon (ENST00000473970.3/100505761, exon 3 of 3)	C10orf95
chr6	75334268	75335144	52.7573	162.52	257.071	228.895	274.185	226.231	Promoter (<=1kb)	FILIP1
chr1	6385711	6386282	37.2553	210.16	417.656	319.242	308.352	226.208	Promoter (<=1kb)	ACOT7
chr3	9704995	9705318	95.0122	127.36	216.277	222.306	231.121	226.117	Promoter (1-2kb)	CPNE9
chr4	1346713	1347309	120.045	401.906	297.45	181.017	187.254	225.964	Promoter (<=1kb)	UVSSA
chr6	32148449	32148962	78.7016	102.211	209.044	143.297	110.964	225.745	Promoter (<=1kb)	PRRT1
chr2	197499832	197500459	98.1401	645.672	621.837	334.122	308.595	225.648	Promoter (<=1kb)	HSPE1-MOB4
chr12	124917021	124917849	82.0369	356.419	351.132	206.452	215.031	225.509	Promoter (<=1kb)	UBC
chr3	101676909	101677642	78.5119	444.709	402.192	192.331	238.602	225.432	Promoter (<=1kb)	ZBTB11
chr17	40417711	40418523	78.1242	239.538	244.113	143.628	166.07	225.387	Promoter (<=1kb)	TOP2A
chr20	38925989	38926608	82.1466	289.343	314.15	156.485	133.819	225.278	Promoter (<=1kb)	FAM83D
chr1	154182819	154183735	87.3454	291.873	303.394	191.12	182.81	225.19	Promoter (<=1kb)	TPM3
chr20	63014744	63015194	29.4819	136.599	214.673	177.864	158.766	225.161	Intron (ENST00000606208.5/63930, intron 1 of 1)	LINC01749
chr1	145957865	145958247	160.243	269.246	238.648	184.366	148.759	225.111	Promoter (<=1kb)	LIX1L
chr1	207052712	207053758	85.6761	225.843	333.224	241.826	204.956	225.091	Promoter (<=1kb)	PFKFB2
chr20	33666378	33667127	67.0606	254.361	382.896	229.619	197.634	225.06	Promoter (<=1kb)	ACTL10
chr15	41972280	41973021	97.4218	244.004	238.112	134.832	146.467	225.051	Promoter (<=1kb)	PLA2G4E-AS1
chr3	48439849	48440328	111.038	311.25	352.901	268.127	215.689	225.039	Promoter (<=1kb)	TMA7
chr2	1707636	1708416	32.0748	183.364	325.712	251.771	219.116	225.03	Intron (ENST00000252804.9/7837, intron 1 of 22)	PXDN
chr11	13667871	13668782	90.9929	304.473	283.277	245.097	218.427	225.017	Promoter (<=1kb)	FAR1
chr6	155314037	155315103	76.1803	385.344	370.764	240.327	219.707	224.942	Promoter (<=1kb)	TFB1M
chr11	6468954	6469568	121.589	226.281	287.343	283.949	207.085	224.914	Intron (ENST00000345851.8/10612, intron 1 of 11)	TRIM3
chr9	28970106	28971043	30.2623	111.721	303.837	259.112	227.708	224.825	Distal Intergenic	MIR873
chr1	205450021	205450338	68.8333	171.364	271.488	279.232	336.936	224.786	Promoter (<=1kb)	LEMD1
chr16	28846262	28846789	109.978	436.842	375.618	213.115	173.734	224.723	Promoter (<=1kb)	SH2B1
chr1	226127362	226128309	27.3865	165.718	371.97	282.511	246.264	224.671	Distal Intergenic	ACBD3-AS1
chr5	17400918	17402898	34.2787	146.373	272.273	199.635	204.974	224.551	Promoter (<=1kb)	LINC02217
chr16	57185797	57186517	92.4705	296.709	268.39	192.475	191.186	224.411	Promoter (<=1kb)	PSME3IP1
chr1	24744928	24745501	132.345	382.088	265.996	109.166	136.783	224.142	Promoter (<=1kb)	CLIC4
chr15	49169925	49170513	70.1677	228.156	339.452	287.894	180.137	224.098	Promoter (<=1kb)	GALK2
chr18	47967843	47968556	26.9467	183.368	272.878	307.317	254.803	223.818	Distal Intergenic	SMAD2
chr1	244652248	244653408	114.609	337.928	352.95	321.644	318.125	223.728	Promoter (<=1kb)	DESI2
chr12	53174919	53175638	65.3003	178.288	345.769	221.744	229.364	223.605	Promoter (<=1kb)	CSAD
chr7	129775728	129775913	32.8917	103.146	281.29	350.083	182.805	223.557	Promoter (<=1kb)	MIR183
chr14	56855889	56856552	33.4284	175.642	252.481	246.758	201.636	223.51	Intron (ENST00000534909.2/100309464, intron 1 of 3)	OTX2
chr8	69977143	69977800	68.7122	64.9277	165.861	129.679	160.703	223.496	Distal Intergenic	PRDM14
chr1	31170678	31171188	37.2906	267.966	448.891	178.788	235.097	223.491	Distal Intergenic	NKAIN1
chr19	17841779	17842528	112.957	112.744	155.584	127.899	113.797	223.474	Promoter (<=1kb)	JAK3
chr6	147447694	147449786	28.0281	129.785	292.034	260.836	250.842	223.444	Distal Intergenic	SAMD5
chr8	11802067	11802937	117.13	339.64	303.991	244.023	182.35	223.435	Promoter (<=1kb)	FDFT1
chr19	49813151	49813809	121.868	294.327	222.363	90.2806	100.565	223.333	Promoter (<=1kb)	FUZ
chr5	178204113	178204671	64.8499	349.397	286.807	171.631	195.494	223.173	Promoter (<=1kb)	HNRNPAB
chr11	64810513	64811168	93.1662	284.103	316.149	204.765	154.217	223.1	Promoter (<=1kb)	MEN1
chr11	108467137	108467860	64.5999	270.346	299.414	246.953	170.262	222.938	Promoter (<=1kb)	C11orf65
chr16	15970824	15971689	41.6711	127.032	260.662	145.204	165.313	222.758	Intron (ENST00000399408.6/4363, intron 1 of 31)	ABCC1
chr12	6335791	6337014	49.9657	311.223	297.611	199.052	189.793	222.655	Promoter (1-2kb)	TNFRSF1A
chr13	28050078	28050789	53.9226	86.6144	175.163	157.189	220.008	222.612	Exon (ENST00000241453.11/2322, exon 6 of 24)	FLT3
chr7	25124718	25125877	81.1155	382.348	337.971	211.384	174.52	222.606	Promoter (<=1kb)	CYCS
chr5	138579116	138579519	27.344	109.671	286.474	226.709	224.849	222.564	Distal Intergenic	HSPA9
chr12	56126070	56126438	69.1092	189.414	291.625	206.197	172.716	222.538	Promoter (1-2kb)	ESYT1
chr13	19863410	19863916	92.3805	450.03	350.285	224.419	213.304	222.52	Promoter (<=1kb)	ZMYM5
chr4	169069808	169071186	28.692	167.527	318.154	343.93	322.814	222.434	Distal Intergenic	CBR4
chr4	7067952	7068526	110.488	258.339	222.584	141.43	138.15	222.135	Promoter (<=1kb)	GRPEL1
chr11	8700957	8701445	62.5023	121.6	308.305	330.039	301.357	222.059	Promoter (1-2kb)	DENND2B
chr4	112361172	112362039	31.7878	258.157	531.204	496.269	440.167	222.054	Intron (ENST00000504176.6/80216, intron 2 of 14)	ALPK1
chr8	26528710	26529103	39.3521	164.733	354.984	420.728	332.922	222.05	Intron (ENST00000521913.7/1808, intron 1 of 13)	PNMA2
chr12	6540249	6540954	36.5635	286.558	506.186	221.506	202.086	221.894	3' UTR	GAPDH
chr22	47102558	47103471	28.2876	113.887	217.38	172.472	151.224	221.853	Intron (ENST00000380995.5/25771, intron 12 of 13)	TBC1D22A-AS1
chr11	71786659	71787618	67.8907	254.299	211.484	204.08	212.733	221.769	Promoter (<=1kb)	FAM86C1
chr11	57324939	57325730	69.4304	319.933	359.329	242.188	207.82	221.753	Promoter (<=1kb)	TNKS1BP1
chr8	38441172	38441788	31.0669	98.7807	231.662	347.454	366.775	221.698	Intron (ENST00000649678.1/2260, intron 3 of 21)	FGFR1
chr14	44961276	44962669	87.2246	341.742	355.724	274.389	220.902	221.641	Promoter (<=1kb)	TOGARAM1
chr17	35432919	35434087	32.2464	146.015	291.339	183.716	201.385	221.47	Promoter (<=1kb)	SLFN12
chr16	2214836	2215347	135.791	375.75	166.531	92.1904	149.176	221.447	Promoter (<=1kb)	PGP
chr19	35931367	35932694	77.5674	275.73	280.535	133.755	100.669	221.372	Promoter (2-3kb)	LRFN3
chr12	42484120	42484788	61.3098	146.939	275.058	236.52	200.015	221.318	Promoter (<=1kb)	PRICKLE1
chr17	75154329	75155805	61.1494	151.468	207.727	157.896	143.103	221.204	Promoter (<=1kb)	JPT1
chr15	60374652	60375012	45.419	126.392	120.445	131.904	119.879	221.127	Promoter (<=1kb)	ANXA2
chr16	57872881	57873626	42.2132	112.317	241.698	220.394	201.331	221.039	Distal Intergenic	KIFC3
chr4	1777816	1778434	38.3997	220.156	253.541	160.224	149.462	220.975	Distal Intergenic	FGFR3
chr1	209805981	209806577	71.4418	216.151	401.629	258.6	254.518	220.893	Promoter (<=1kb)	IRF6
chr4	123378835	123379275	66.0754	79.5962	212.489	413.19	264.735	220.755	Distal Intergenic	SPRY1
chr5	83473200	83474794	77.3682	330.052	390.882	225.095	245.318	220.711	Promoter (1-2kb)	VCAN
chr1	155278367	155278837	90.0532	159.576	255.026	228.635	176.476	220.699	Promoter (<=1kb)	CLK2
chr19	12365421	12366118	37.8708	266.048	265.405	182.041	164.141	220.677	Promoter (<=1kb)	ZNF442
chr7	133252825	133253338	91.8102	277.104	326.98	261.403	210.324	220.629	Promoter (<=1kb)	EXOC4
chr20	52105359	52106458	66.0229	115.767	231.598	97.6882	103.424	220.612	Promoter (<=1kb)	ZFP64
chr3	48188153	48188877	113.586	298.694	240.322	138.604	128.199	220.594	Promoter (<=1kb)	CDC25A
chr15	70099524	70099932	88.5834	318.75	315.886	126.446	123.759	220.477	Promoter (1-2kb)	TLE3
chr17	68033927	68034440	77.2562	178.275	277.468	254.417	210.473	220.42	Promoter (1-2kb)	KPNA2
chr4	121676605	121677139	25.916	97.4993	154.976	330.062	220.958	220.412	Promoter (1-2kb)	ANXA5
chr17	47650593	47650777	126.96	288.06	243.147	207.958	212.817	220.365	Promoter (<=1kb)	KPNB1
chr19	36214403	36215295	70.9705	427.144	294.871	124.948	100.323	220.304	Promoter (<=1kb)	ZNF565
chr14	24093776	24094354	66.362	137.847	139.722	158.508	142.412	220.229	Promoter (<=1kb)	PCK2
chr6	32971542	32972663	111.416	526.888	380.749	145.661	163.579	220.185	Promoter (<=1kb)	BRD2
chr12	6871388	6871938	43.8548	163.069	267.885	156.322	135.752	220.066	Promoter (1-2kb)	SPSB2
chr2	85468542	85469257	29.6338	173.125	430.151	371.382	275.162	220.063	Distal Intergenic	SH2D6
chr10	13161138	13161627	87.011	329.843	362.676	207.387	217.124	219.908	Promoter (<=1kb)	MCM10
chr1	62198229	62199034	49.115	111.137	227.804	181.602	190.318	219.876	Intron (ENST00000498273.2/54596, intron 2 of 3)	L1TD1
chr1	154973620	154973989	68.6316	247.425	231.057	128.862	185.854	219.858	Promoter (<=1kb)	SHC1
chr3	183636232	183637014	75.7908	349.632	284.801	231.643	184.463	219.841	Promoter (<=1kb)	KLHL24
chr17	82495621	82496090	36.4555	163.027	333.521	192.239	192.95	219.78	Distal Intergenic	NARF
chr1	7885382	7885895	67.9057	135.704	254.99	161.708	132.807	219.707	Distal Intergenic	UTS2
chr16	62404868	62405565	37.0266	139.951	291.931	377.019	318.547	219.575	Distal Intergenic	CDH8
chr3	57969802	57970353	64.7905	213.08	312.173	342.184	272.835	219.546	Distal Intergenic	FLNB
chr6	50843864	50844136	43.2053	133.465	275.041	268.76	277.873	219.477	3' UTR	TFAP2B
chr12	6873262	6874025	87.7422	398.904	448.934	214.645	187.453	219.417	Promoter (<=1kb)	LRRC23
chr12	6970423	6971164	89.0524	317.643	329.115	185.514	155.647	219.337	Promoter (<=1kb)	EMG1
chr17	82292577	82293073	95.4146	253.591	232.213	150.512	154.491	219.331	Promoter (<=1kb)	LINC01970
chr2	96739834	96740777	56.5033	139.671	206.414	142.547	178.793	219.313	Promoter (<=1kb)	LMAN2L
chr4	781749	782771	89.7396	320.918	292.444	230.209	216.579	219.259	Promoter (<=1kb)	LOC100129917
chr1	212284462	212285520	109.87	306.93	350.475	181.26	174.559	219.238	Promoter (<=1kb)	PPP2R5A
chr1	153967225	153967969	80.7433	248.883	332.14	158.068	145.284	219.163	Promoter (<=1kb)	CREB3L4
chr12	6943462	6944857	88.0484	453.461	441.196	174.451	183.543	219.161	Promoter (<=1kb)	RNU7-1
chr2	148554137	148555306	38.7484	135.512	328.782	359.619	342.138	219.041	Distal Intergenic	MBD5
chr3	121592856	121593992	35.8082	138.848	278.433	182.103	182.534	219.034	Promoter (<=1kb)	FBXO40
chr5	5421801	5422733	117.623	430.944	408.871	225.02	212.873	218.95	Promoter (<=1kb)	ICE1
chr1	244451750	244452361	114.993	434.365	427.836	358.71	307.964	218.899	Promoter (<=1kb)	ADSS2
chr1	155002021	155002419	151.39	193.379	161.391	180.896	176.093	218.897	Promoter (<=1kb)	ZBTB7B
chr17	7213897	7215374	107.6	283.307	293.889	122.167	129.95	218.866	Promoter (<=1kb)	DLG4
chr5	34929075	34929654	110.569	380.049	313.078	268.986	255.456	218.84	Promoter (<=1kb)	DNAJC21
chr16	84367894	84368663	41.4032	191.067	340.191	214.719	207.973	218.807	Promoter (<=1kb)	ATP2C2
chr1	28246945	28247534	47.3303	270.049	298.206	126.577	165.03	218.708	Exon (ENST00000605846.1/ENST00000605846.1, exon 1 of 1)	ATP5IF1
chr22	39017690	39017991	62.9451	93.2521	182.039	154.92	133.5	218.629	3' UTR	APOBEC3D
chr7	44847536	44848725	95.1568	320.411	291.862	171.719	161.58	218.55	Promoter (<=1kb)	H2AZ2
chr22	41285977	41286801	71.6622	299.132	286.121	181.494	125.492	218.477	Promoter (<=1kb)	RANGAP1
chr8	119873227	119873957	92.7546	265.548	338.637	210.47	215.782	218.447	Promoter (<=1kb)	DEPTOR
chr19	50728407	50728698	103.214	76.1787	124.519	90.5622	104.272	218.367	Distal Intergenic	CLEC11A
chr1	88776264	88776674	30.2443	64.5466	154.341	177.282	218.811	218.284	Intron (ENST00000316005.11/5586, intron 6 of 10)	PKN2
chr17	49414648	49415461	73.3828	260.472	279.327	174.629	176.145	218.221	Promoter (<=1kb)	PHB
chr10	89643849	89644630	106.159	287.415	246.068	149.424	149.597	218.057	Promoter (<=1kb)	PANK1
chr2	73981208	73981887	45.3911	197.123	438.013	288.75	228.757	217.982	Promoter (<=1kb)	DGUOK-AS1
chr3	128123517	128124262	65.2636	345.716	348.496	149.604	141.654	217.886	Promoter (<=1kb)	RUVBL1
chr19	13164443	13165500	60.6287	160.545	250.314	145.256	152.47	217.797	Distal Intergenic	IER2
chr6	32127891	32128521	122.606	229.581	198.718	178.622	148.686	217.666	Promoter (<=1kb)	ATF6B
chr20	17682186	17682895	121.709	298.298	317.057	229.918	212.431	217.652	Promoter (<=1kb)	RRBP1
chr2	207765610	207765889	53.7361	72.6561	169.828	304.272	279.071	217.583	3' UTR	FZD5
chr11	77127265	77128366	30.8639	176.843	250.988	193.256	167.257	217.525	Promoter (<=1kb)	MYO7A
chr4	2536186	2536568	133.313	424.243	340.397	203.948	248.27	217.474	Promoter (<=1kb)	FAM193A
chr18	21386626	21387303	51.6313	107.567	256.331	207.421	231.66	217.457	Intron (ENST00000584446.5/80000, intron 4 of 14)	GREB1L
chr5	157142382	157143471	48.0324	226.575	287.159	216.013	199.39	217.134	Promoter (<=1kb)	MED7
chr2	84906854	84907857	25.6089	145.218	291.85	277.729	253.214	216.995	Promoter (<=1kb)	TRABD2A
chr13	49999007	49999373	85.8626	81.7987	204.705	228.889	250.115	216.976	Promoter (<=1kb)	DLEU2
chr19	18385985	18386332	47.793	84.1722	89.8729	44.8818	76.9726	216.974	Promoter (<=1kb)	GDF15
chr12	109573104	109573862	113.332	308.803	298.032	230.031	219.217	216.758	Promoter (<=1kb)	MMAB
chr12	56041259	56042245	62.2594	289.785	328.214	158.998	155.085	216.631	Promoter (<=1kb)	RPS26
chr1	158999456	159000496	41.4238	204.68	259.294	228.7	211.222	216.568	Promoter (<=1kb)	IFI16
chr1	47313670	47314773	76.2958	313.42	330.339	217.993	206.616	216.544	Promoter (<=1kb)	STIL
chr8	88590865	88592577	37.9905	93.7693	232.801	260.307	225.586	216.543	Intron (ENST00000658283.1/ENST00000658283.1, intron 3 of 6)	MMP16
chr15	44426626	44427965	67.2522	360.891	310.882	176.613	150.687	216.503	Promoter (<=1kb)	CTDSPL2
chr19	42396715	42397415	92.3239	252.026	216.207	132.928	121.468	216.415	Promoter (<=1kb)	LIPE-AS1
chr8	94640481	94641370	131.32	171.482	272.142	187.119	187.079	216.268	Promoter (<=1kb)	ESRP1
chr1	92079984	92080966	54.3136	216.202	314.228	195.274	162.373	216.23	Promoter (<=1kb)	KIAA1107
chr19	1455452	1456141	49.0551	74.5419	163.246	78.2776	115.479	216.222	Promoter (2-3kb)	APC2
chr7	134779134	134780104	45.8401	284.419	370.356	378.365	328.068	216.171	Promoter (<=1kb)	CALD1
chr16	84504468	84505057	92.5415	266.304	233.217	158.581	117.328	216.07	Promoter (<=1kb)	MEAK7
chr17	45316900	45317702	94.0028	388.154	227.271	174.307	152.324	216.025	Promoter (<=1kb)	MAP3K14
chr15	79923597	79924166	82.4667	311.292	354.724	249.112	181.793	215.994	Promoter (<=1kb)	ST20-MTHFS
chr2	169789716	169790399	113.743	199.617	405.998	205.33	165.499	215.968	Promoter (1-2kb)	SSB
chr11	108340780	108341344	46.8581	120.761	213.878	342.991	307.258	215.935	Intron (ENST00000278616.8/472, intron 56 of 62)	ATM
chr1	3900171	3901026	107.624	383.439	311.153	172.524	149.103	215.904	Promoter (<=1kb)	LINC01134
chr1	87328253	87328575	122.924	344.355	288.525	263.765	227.113	215.851	Promoter (<=1kb)	LMO4
chr19	11380996	11382187	86.3443	278.654	240.23	139.749	148.902	215.816	Promoter (<=1kb)	EPOR
chr9	34376833	34377352	129.938	316.746	346.619	235.919	204.744	215.684	Promoter (<=1kb)	MYORG
chr1	70410433	70411604	67.318	351.775	419.44	261.674	206.531	215.439	Promoter (<=1kb)	CTH
chr17	14309191	14309830	111.699	273.514	286.257	188.575	163.816	215.345	Intron (ENST00000360954.3/9953, intron 1 of 1)	MGC12916
chr1	172532182	172533562	75.3882	377.074	356.714	207.445	190.744	215.302	Promoter (<=1kb)	SUCO
chr12	12684293	12685693	34.0126	179.272	241.025	97.7912	126.297	215.267	Promoter (<=1kb)	GPR19
chr9	107283921	107284363	81.8077	263.467	321.213	264.248	248.63	215.221	Promoter (<=1kb)	RAD23B
chr4	139158886	139160234	36.3606	131.533	259.482	212.687	190.48	215.211	Intron (ENST00000394235.6/1998, intron 1 of 9)	ELF2
chr19	6373365	6373611	145.459	255.786	203.537	155.006	138.276	215.186	Promoter (<=1kb)	ALKBH7
chr15	44195156	44195739	118.339	295.486	300.956	210.156	182.228	215.089	Promoter (<=1kb)	FRMD5
chr9	4792254	4793164	95.2099	384.66	389.04	215.668	213.216	215.058	Promoter (<=1kb)	RCL1
chr17	48816913	48817417	155.764	174.349	199.606	205.107	140.913	215.05	Promoter (<=1kb)	TTLL6
chr5	88140755	88141732	92.0508	297.744	328.483	274.044	277.009	214.743	Intron (ENST00000668454.1/ENST00000668454.1, intron 1 of 3)	TMEM161B
chr19	4246692	4247572	83.5341	322.225	253.212	108.148	152.213	214.711	Promoter (<=1kb)	YJU2
chr19	35648107	35648425	102.203	255.024	174.472	105.576	115.459	214.689	Promoter (<=1kb)	COX6B1
chr11	27472590	27473705	75.177	187.964	270.871	229.228	223.401	214.64	Promoter (<=1kb)	LGR4
chr1	24415278	24415998	100.622	276.394	333.56	156.276	136.981	214.499	Promoter (<=1kb)	NIPAL3
chrX	49043369	49044134	101.647	357.444	283.002	165.153	163.276	214.345	Promoter (<=1kb)	TFE3
chr10	97687082	97687741	97.1742	312.357	346.091	139.765	187.188	214.301	Promoter (<=1kb)	AVPI1
chr10	95561303	95561633	119.473	335.436	296.494	267.704	212.015	214.282	Promoter (<=1kb)	SORBS1
chr12	6195652	6196010	31.3424	207.607	309.234	165.034	121.184	214.1	Distal Intergenic	CD9
chr19	2151510	2152170	120.352	333.231	233.104	101.528	139.654	214.085	Promoter (<=1kb)	AP3D1
chr16	30814012	30814917	48.7725	205.76	277.355	147.423	140.563	214.009	Distal Intergenic	BCL7C
chr1	104488146	104488987	61.5407	123.256	265.13	359.96	297.467	213.997	Distal Intergenic	LOC100129138
chr1	16613312	16613984	118.686	369.31	381.724	240.265	222.127	213.963	Promoter (<=1kb)	NBPF1
chr15	75204655	75205050	68.0718	175.861	294.798	224.634	174.615	213.96	Promoter (<=1kb)	C15orf39
chr5	178859747	178860155	72.9613	295.686	387.01	295.232	254.697	213.906	Promoter (<=1kb)	ZNF354B
chr19	3006016	3006669	26.9236	67.5541	141.606	81.7209	94.2544	213.86	Promoter (2-3kb)	TLE2
chr16	85610627	85611265	57.7573	240.468	289.813	161.895	156.947	213.842	Promoter (<=1kb)	GSE1
chr19	53942155	53942861	102.176	125.935	197.961	102.277	100.469	213.737	3' UTR	CACNG8
chr15	40765341	40765819	47.9008	138.819	224.705	250.186	206.012	213.708	Promoter (<=1kb)	GCHFR
chr16	23557084	23557788	86.1022	360.314	361.773	192.314	174.05	213.557	Promoter (<=1kb)	EARS2
chr5	18797931	18798443	52.4368	129.496	225.311	199.089	142.522	213.536	Distal Intergenic	CDH18
chr9	37027611	37027971	125.64	292.467	283.351	143.026	158.31	213.298	Promoter (1-2kb)	PAX5
chr3	185354012	185354526	89.6421	184.913	281.597	293.284	221.868	213.176	Intron (ENST00000446828.5/9175, intron 2 of 12)	MAP3K13
chr19	23395108	23395711	95.0708	246.431	214.166	156.34	129.838	213.157	Promoter (<=1kb)	ZNF91
chr2	42494847	42495445	83.8375	149.298	267.209	200.7	217.417	212.996	Promoter (<=1kb)	MTA3
chr1	155308323	155309222	62.6246	306.419	299.912	116.547	141.525	212.891	Promoter (<=1kb)	FDPS
chr10	102645820	102646498	27.8604	101.067	174.366	203.742	199.462	212.843	Promoter (<=1kb)	TRIM8
chr5	149551323	149552030	78.5364	499.445	574.749	231.798	252.578	212.677	Promoter (<=1kb)	CSNK1A1
chr17	29293811	29294508	100.638	308.919	236.254	120.562	125.29	212.565	Promoter (<=1kb)	NUFIP2
chr19	18152399	18153251	81.0682	417.96	328.468	130.029	159.231	212.506	Promoter (<=1kb)	PIK3R2
chr17	39952785	39953748	103.465	178.29	202.137	162.443	144.678	212.332	Promoter (<=1kb)	GSDMA
chr15	100601905	100602761	97.4125	467.735	355.303	188.086	174.854	212.281	Promoter (<=1kb)	ASB7
chr3	114319412	114319769	53.3136	89.3828	172.764	413.083	308.834	212.274	Promoter (2-3kb)	MIR568
chr1	153963528	153964468	59.6019	216.361	293.732	187.326	189.389	212.241	Promoter (<=1kb)	SLC39A1
chr8	70401847	70402707	92.1873	351.232	309.865	225.768	188.72	212.23	Promoter (<=1kb)	NCOA2
chr12	55746845	55747268	28.8578	82.1257	257.528	309.213	253.422	212.087	Intron (ENST00000257868.10/10220, intron 1 of 2)	GDF11
chr2	86440647	86441476	79.6354	494.675	418.425	174.433	217.143	212.02	Promoter (<=1kb)	KDM3A
chr1	7783821	7784324	119.759	252.841	215.096	215.297	178.057	211.981	Promoter (<=1kb)	PER3
chr19	40285383	40285860	87.7697	404.727	302.435	217.219	178.679	211.966	Promoter (<=1kb)	AKT2
chr8	127809578	127811617	47.9731	161.002	227.521	175.237	201.296	211.92	Intron (ENST00000667305.1/5820, intron 1 of 8)	PVT1
chr10	26860571	26861291	100.338	294.819	268.847	178.638	160.127	211.851	Promoter (<=1kb)	ABI1
chr12	10212076	10213073	31.1486	299.941	370.143	178.063	183.655	211.73	Promoter (<=1kb)	GABARAPL1
chr10	35638922	35639315	63.3587	108.571	277.381	210.779	138.043	211.664	Promoter (1-2kb)	MIR4683
chr9	84862738	84863195	71.3533	136.689	216.881	278.534	155.373	211.653	Intron (ENST00000376213.5/4915, intron 14 of 19)	NTRK2
chr14	50896438	50896821	32.4643	144.643	323.637	215.14	224.245	211.574	Promoter (2-3kb)	ABHD12B
chr5	110536123	110537090	28.5834	120.631	333.882	389.656	316.935	211.473	Intron (ENST00000508571.6/642987, intron 5 of 5)	MIR548F3
chr19	21396841	21397523	69.258	250.955	275.247	154.366	145.161	211.419	Promoter (<=1kb)	ZNF493
chr12	57547093	57547402	97.1048	287.718	306.117	258.422	206.375	211.4	Promoter (<=1kb)	DCTN2
chr2	207772344	207773094	30.2176	108.652	255.876	205.819	206.135	211.326	Promoter (2-3kb)	FZD5
chr12	56359882	56360680	133.797	282.983	189.016	162.129	149.364	211.325	Promoter (<=1kb)	STAT2
chr5	176541548	176541699	39.9119	116.168	275.525	256.278	137.037	211.277	Promoter (<=1kb)	CDHR2
chr4	86593811	86594491	120.346	384.106	354.441	265.858	263.018	211.154	Promoter (<=1kb)	MAPK10
chr17	41689196	41689748	78.8866	321.96	256.118	87.2425	118.282	211.078	Promoter (<=1kb)	EIF1
chr1	160651923	160653189	30.0191	197.485	268.819	279.538	191.43	211.071	Distal Intergenic	SLAMF1
chr16	81730093	81730755	96.1008	269.641	408.428	240.594	217.344	211.065	Distal Intergenic	PLCG2
chr14	23071412	23072178	57.3708	197.875	274.157	168.905	171.734	211.051	Promoter (<=1kb)	ACIN1
chr17	47941199	47941794	61.8814	120.619	158.507	106.16	112.692	210.984	Promoter (<=1kb)	SP2-AS1
chr1	155017186	155017850	71.0402	212.589	255.111	221.637	187.065	210.895	Promoter (2-3kb)	ZBTB7B
chr21	42973943	42974730	127.289	362.122	317.967	164.695	138.43	210.892	Promoter (<=1kb)	PKNOX1
chr17	76453136	76453794	60.2186	179.978	270.857	191.096	190.527	210.697	Promoter (<=1kb)	AANAT
chr12	112125300	112125796	102.116	297.484	295.388	212.172	141.646	210.575	Promoter (<=1kb)	TRAFD1
chr1	6613432	6613783	125.708	349.683	268.855	212.16	196.918	210.519	Promoter (<=1kb)	PHF13
chr11	45922127	45922396	112.269	208.235	254.591	223.332	258.813	210.487	Promoter (<=1kb)	LARGE2
chr22	35299359	35300430	87.2103	275.977	259.576	167.776	120.981	210.339	Promoter (<=1kb)	TOM1
chr16	22670381	22670970	37.3084	86.398	224.371	155.358	156.938	210.325	Distal Intergenic	OTOAP1
chr17	19377602	19378578	97.4681	485.457	369.966	187.457	161.668	210.303	Promoter (<=1kb)	B9D1
chr17	49677954	49678452	88.3271	358.189	333.445	136.35	146.474	210.135	Promoter (<=1kb)	SPOP
chr14	68819262	68819784	54.6379	126.635	221.023	278.99	228.463	210.086	Distal Intergenic	ZFP36L1
chrX	1205082	1206411	38.8063	124.868	206.458	150.754	151.785	210.081	Intron (ENST00000381566.6/64109, intron 3 of 8)	CRLF2
chr7	7968351	7969159	92.7292	223.842	200.172	214.261	228.606	210.078	Promoter (<=1kb)	GLCCI1
chr13	110914941	110915559	124.851	337.583	296.648	238.579	262.082	210.015	Promoter (<=1kb)	ANKRD10
chr1	241519344	241520038	108.868	224.635	238.448	291.324	258.982	210.008	Promoter (<=1kb)	FH
chr19	41439509	41440128	115.369	353.733	363.799	143.362	144.103	210.001	Promoter (<=1kb)	DMAC2
chr5	103119705	103120989	53.7065	420.094	442.478	297.64	237.147	209.837	Promoter (<=1kb)	GIN1
chr19	23249942	23250645	83.8809	264.385	253.225	148.505	112.608	209.75	Promoter (<=1kb)	ZNF724
chr19	55156525	55157057	39.7986	59.8035	163.971	128.399	132.866	209.677	Promoter (<=1kb)	TNNI3
chr5	61408569	61408993	84.73	387.712	397.203	335.559	326.189	209.652	Intron (ENST00000252744.6/57688, intron 1 of 13)	ZSWIM6
chr7	33351597	33352118	25.305	116.903	191.568	223.308	195.529	209.606	Promoter (<=1kb)	BBS9
chr1	222617589	222617921	143.39	346.245	338.224	349.811	268.827	209.477	Promoter (<=1kb)	MIA3
chr12	49322736	49323452	66.0524	309.672	344.629	162.131	205.209	209.44	Promoter (<=1kb)	TROAP
chr1	156181261	156182594	34.5993	124.989	228.548	170.194	162.113	209.431	Distal Intergenic	SEMA4A
chr21	44748563	44749212	59.7439	144.398	280.5	156.556	172.373	209.39	Distal Intergenic	UBE2G2
chr1	205451935	205452167	76.4836	127.909	226.557	186.677	155.947	209.248	Promoter (2-3kb)	LEMD1
chr16	54928926	54929666	95.6171	321.004	281.766	197.246	182.114	209.162	Promoter (<=1kb)	CRNDE
chr17	59707117	59708106	75.8689	275.115	308.909	198.052	162.535	208.964	Promoter (<=1kb)	PTRH2
chr1	156401790	156402066	72.566	71.7779	212.177	161.462	160.197	208.945	Downstream (2-3kb)	C1orf61
chr5	126189953	126190232	63.3891	100.594	316.61	483.904	330.527	208.943	Intron (ENST00000667560.1/102546228, intron 2 of 3)	LINC02039
chr3	61250030	61250650	74.8525	244.409	436.492	262.121	280.398	208.827	Promoter (<=1kb)	FHIT
chr11	47767212	47768415	67.7588	309.574	304.428	221.516	220.071	208.688	Promoter (<=1kb)	FNBP4
chr12	52032778	52033354	74.8594	187.842	191.447	133.874	100.607	208.646	Intron (ENST00000548977.5/3164, intron 1 of 2)	NR4A1
chr16	70436926	70437377	37.3972	217.269	269.899	236.573	192.872	208.645	Promoter (1-2kb)	ST3GAL2
chr3	39384072	39384606	89.6335	274.1	318.093	245.53	223.025	208.583	Promoter (<=1kb)	SLC25A38
chr1	161165883	161166712	115.984	342.07	330.211	163.479	157.431	208.464	Promoter (<=1kb)	PPOX
chr3	73094801	73095659	29.9139	197.639	426.156	295.04	238.137	208.413	Distal Intergenic	PPP4R2
chr5	140547010	140548548	50.113	185.559	293.203	186.705	155.977	208.393	Promoter (<=1kb)	EIF4EBP3
chr20	5126137	5127018	83.3871	301.17	309.39	156.047	174.524	208.383	Promoter (<=1kb)	PCNA
chr10	102641985	102642358	141.22	248.915	210.224	130.535	178.483	208.275	Promoter (<=1kb)	TRIM8
chr9	137453778	137454065	168.304	205.795	232.413	211.708	253.496	208.247	Promoter (<=1kb)	NSMF
chr19	17415034	17415469	47.3014	53.4251	97.7692	107.611	139.93	208.024	Exon (ENST00000635536.2/105221694, exon 4 of 4)	MVB12A
chrX	149938338	149938830	52.0386	588.135	553.877	270.798	299.361	207.911	Promoter (<=1kb)	LINC00894
chr19	21835610	21836708	37.8436	211.115	241.573	151.84	112.214	207.865	Promoter (<=1kb)	ZNF43
chr11	65487365	65488323	87.9814	315.152	254.213	156.383	148.693	207.857	Exon (ENST00000665037.1/ENST00000665037.1, exon 1 of 2)	MALAT1
chr19	41859469	41860313	86.1167	417.324	346.682	135.489	118.92	207.807	Promoter (<=1kb)	RPS19
chr19	48899896	48900413	85.928	231.257	193.114	132.065	96.7231	207.797	Promoter (<=1kb)	NUCB1
chr7	139483604	139484795	40.0579	183.952	326.568	175.489	179.09	207.787	Promoter (<=1kb)	KLRG2
chr3	177284192	177284803	47.8726	219.422	348.629	249.82	271.336	207.733	Distal Intergenic	LINC00501
chr17	7579037	7579770	34.4707	121.363	177.904	133.314	122.429	207.727	Promoter (<=1kb)	CD68
chr17	7836600	7837274	111.449	331.488	242.27	148.93	109.605	207.691	Promoter (2-3kb)	KDM6B
chr10	72421751	72422535	27.3489	93.7218	261.151	330.615	330.346	207.653	Intron (ENST00000398761.8/10367, intron 9 of 11)	DNAJB12
chr13	41085815	41086411	29.0951	112.938	278.937	283.637	272.136	207.611	Distal Intergenic	MIR3168
chr21	42923960	42924333	130.712	167.027	222.562	171.256	127.56	207.558	Promoter (1-2kb)	ERVH48-1
chr11	16402684	16403664	38.9745	124.268	245.907	325.423	268.349	207.499	Promoter (<=1kb)	SOX6
chr1	25997837	25998675	78.7262	303.031	319.539	110.231	150.588	207.475	Promoter (<=1kb)	PAFAH2
chr10	101353531	101355004	74.2573	224.808	248.214	144.111	156.268	207.458	Promoter (<=1kb)	BTRC
chr5	134370802	134371518	49.2588	397.122	413.118	143.789	162.095	207.438	Promoter (<=1kb)	CDKL3
chrX	134764246	134764551	53.8505	114.279	219.844	325.154	290.03	207.353	Promoter (<=1kb)	PLAC1
chr5	102295017	102296875	38.3943	195.464	370.578	278.024	317.795	207.306	Promoter (<=1kb)	SLCO4C1
chr3	51499951	51500636	54.5695	244.451	222.337	144.24	126.059	207.281	Promoter (<=1kb)	DCAF1
chr21	36156260	36156877	115.477	267.203	249.85	126.337	121.059	207.229	Promoter (<=1kb)	CBR3-AS1
chr7	6640305	6640819	37.7273	131.066	250.139	210.509	213.781	207.123	Promoter (1-2kb)	ZNF316
chr5	144170201	144171105	77.3669	349.994	429.938	337.252	250.557	207.075	Promoter (<=1kb)	YIPF5
chr17	42677053	42677566	140.915	208.439	123.397	57.0571	75.0247	206.952	Promoter (<=1kb)	PLEKHH3
chr3	111860157	111860935	33.6436	189.966	253.464	240.122	266.577	206.813	Promoter (<=1kb)	PHLDB2
chr7	10908510	10908938	65.5826	168.495	344.733	320.927	282.968	206.696	Distal Intergenic	NDUFA4
chr19	36141166	36141625	110.886	137.146	191.132	116.849	126.096	206.64	Promoter (<=1kb)	CAPNS1
chr5	126839355	126839784	33.293	89.9597	233.628	250.517	222.605	206.611	Distal Intergenic	LMNB1
chr1	16217443	16217651	152.906	221.773	242.83	169.986	188.342	206.551	Intron (ENST00000602586.1/ENST00000602586.1, intron 15 of 16)	ARHGEF19
chr1	44799708	44800388	84.735	345.391	256.18	137.871	129.347	206.544	Promoter (<=1kb)	PLK3
chr4	53591276	53593559	33.3453	123.143	242.514	196.578	202.833	206.394	Promoter (<=1kb)	LNX1
chr1	1116028	1116495	131.435	323.582	248.807	147.29	192.226	206.385	Promoter (<=1kb)	C1orf159
chr4	305194	305734	47.4025	151.15	222.813	164.214	140.291	206.345	Promoter (<=1kb)	ZNF732
chr12	53625752	53626736	86.6369	360.564	325.782	191.69	182.455	206.329	Promoter (<=1kb)	ATF7
chr19	57363003	57363630	61.4819	320.19	294.119	139.12	143.749	206.257	Promoter (<=1kb)	TRAPPC2B
chr9	36190503	36191121	94.4473	365.588	310.53	189.829	223.195	205.998	Promoter (<=1kb)	CLTA
chr6	24402726	24403063	49.3282	289.893	346.511	143.967	155.16	205.954	Promoter (<=1kb)	MRS2
chr1	153922901	153923768	115.286	347.482	294.945	189.702	182.559	205.943	Promoter (<=1kb)	GATAD2B
chr19	40750272	40751512	94.2582	324.008	253.698	120.548	117.277	205.918	Promoter (<=1kb)	C19orf54
chr19	55160499	55160952	89.7235	148.215	251.468	139.793	138.43	205.913	Promoter (<=1kb)	DNAAF3
chr12	106773870	106774771	72.012	315.801	290.223	264.09	215.259	205.855	Promoter (<=1kb)	RIC8B
chr5	139262473	139263130	57.2031	206.617	319.497	261.784	176.803	205.737	Intron (ENST00000509400.5/64374, intron 3 of 4)	MATR3
chr3	39418212	39419350	26.8517	124.445	264.762	336.872	274.864	205.701	Distal Intergenic	SNORA62
chr7	16657772	16658237	30.4021	142.409	251.129	301.955	308.882	205.62	Promoter (2-3kb)	BZW2
chr1	212608237	212609228	85.0907	353.524	222.304	215.363	187.833	205.599	Promoter (<=1kb)	ATF3
chr14	50892337	50892541	33.2174	164.482	290.321	311.1	241.761	205.585	Promoter (1-2kb)	ABHD12B
chr1	150281398	150282813	68.4878	68.2533	135.22	101.527	101.765	205.573	Promoter (<=1kb)	CIART
chr18	59863875	59864763	47.613	120.043	231.439	141.457	189.357	205.555	Distal Intergenic	PMAIP1
chr19	45077374	45077782	33.8874	59.8268	102.355	89.0908	71.3294	205.519	Promoter (<=1kb)	ZNF296
chr16	29811195	29811615	107.564	229.905	221.812	178.88	178.268	205.493	Promoter (<=1kb)	PRRT2
chr6	42983887	42984764	91.1668	296.833	310.571	136.591	164.357	205.462	Promoter (<=1kb)	PPP2R5D
chr1	5992242	5992862	95.6448	279.134	185.979	119.917	148.526	205.399	Promoter (<=1kb)	NPHP4
chr5	171623411	171624222	64.641	230.597	290.669	211.389	161.766	205.309	Distal Intergenic	SMIM23
chr6	136249793	136250830	82.6822	297.971	383.49	313.603	289.772	205.113	Promoter (<=1kb)	MTFR2
chr12	6963037	6963247	73.1177	171.087	277.601	305.816	196.498	205.08	Promoter (<=1kb)	MIR200CHG
chr4	150385594	150386023	27.1801	206.206	344.278	373.451	421.336	205.04	Intron (ENST00000651943.1/987, intron 47 of 56)	LRBA
chr16	3552860	3553573	36.5557	97.4248	199.649	146.957	177.411	205.04	Intron (ENST00000359128.10/197358, intron 9 of 19)	NLRC3
chr12	55996851	55997696	72.206	202.867	198.348	119.574	135.846	205.029	Promoter (<=1kb)	SUOX
chr5	36079256	36079995	37.6325	248.382	540.537	416.753	388.983	205.021	Distal Intergenic	UGT3A2
chr17	51260027	51260607	68.8939	501.164	454.811	174.342	172.641	204.985	Promoter (<=1kb)	UTP18
chr16	67183410	67184289	118.419	281.094	239.043	148.723	139.186	204.908	Promoter (<=1kb)	KIAA0895L
chr16	50024881	50025459	89.0608	241.947	238.914	228.651	183.486	204.874	Promoter (<=1kb)	CNEP1R1
chr7	4744600	4745386	44.2525	234.6	360.818	235.051	188.245	204.784	Intron (ENST00000328914.5/221937, intron 2 of 8)	FOXK1
chr14	94026019	94026508	74.0132	217.35	277.19	182.154	176.949	204.767	Promoter (<=1kb)	OTUB2
chr12	53451661	53452146	115.486	408.251	365.245	184.636	209.887	204.741	Promoter (<=1kb)	PCBP2
chr3	48088760	48089428	105.502	370.195	328.15	209.974	198.248	204.694	Promoter (<=1kb)	MAP4
chr19	35869346	35870531	55.2302	159.896	180.719	126.597	137.069	204.668	Promoter (<=1kb)	APLP1
chr5	98773027	98773830	95.9443	396.515	288.795	218.674	227.372	204.598	Promoter (<=1kb)	RGMB-AS1
chr6	43174311	43174850	134.263	324.098	282.986	209.804	154.52	204.557	Intron (ENST00000265354.6/6722, intron 2 of 6)	SRF
chr3	49422257	49423029	48.4742	225.662	366.666	305.234	205.478	204.519	Promoter (<=1kb)	AMT
chr7	100177195	100177961	84.6334	160.473	181.158	123.277	120.97	204.509	Promoter (<=1kb)	STAG3
chr19	18279493	18279818	98.2643	265.514	187.358	120.59	132.188	204.482	Promoter (1-2kb)	JUND
chr15	40108844	40109594	96.8547	293.881	343.052	199.895	168	204.198	Promoter (<=1kb)	BMF
chr17	8192161	8192648	69.4657	104.51	129.432	120.085	127.129	204.177	Promoter (1-2kb)	BORCS6
chr14	74493040	74493916	128.078	300.272	271.209	206.785	195.626	204.161	Promoter (<=1kb)	NPC2
chr1	32992312	32993001	28.5449	156.38	319.645	268.415	216.478	204.122	Intron (ENST00000427524.1/ENST00000427524.1, intron 1 of 1)	AK2
chr20	41618179	41618839	95.3451	267.064	277.384	216.649	185.982	204.113	Promoter (<=1kb)	CHD6
chr19	48623853	48624438	105.957	307.548	247.234	133.206	129.062	204.068	Promoter (<=1kb)	SPHK2
chr21	25997975	25998657	46.2195	110.241	158.536	245.475	207.898	204.04	Intron (ENST00000354192.7/351, intron 5 of 14)	APP
chr3	61251339	61251669	165.665	251.261	277.253	180.598	175.285	204.014	Promoter (<=1kb)	FHIT
chr4	127604884	127605280	64.0801	194.751	402.82	383.108	269.37	203.903	Exon (ENST00000662020.1/ENST00000662020.1, exon 5 of 6)	INTU
chr4	4672874	4673434	55.5036	126.189	235.482	160.536	143.393	203.867	Intron (ENST00000664571.1/100507266, intron 4 of 4)	STX18-AS1
chr1	113812119	113812987	65.8727	297.867	260.844	211.793	192.135	203.812	Promoter (<=1kb)	AP4B1-AS1
chr1	109426021	109427005	76.6129	284.622	285.085	221.042	181.076	203.732	Promoter (<=1kb)	PSMA5
chr17	31901461	31902178	60.23	292.569	269.354	162.645	144.129	203.698	Promoter (<=1kb)	UTP6
chr2	177212004	177212785	70.6329	366.427	379.001	173.05	171.62	203.652	Promoter (<=1kb)	MIR4444-1
chr6	143288706	143289438	41.1304	78.7639	202.049	256.566	244.713	203.599	Intron (ENST00000367601.8/51390, intron 5 of 5)	AIG1
chr5	157731204	157732076	72.9016	485.979	565.954	201.532	204.508	203.56	Promoter (<=1kb)	THG1L
chr1	40862224	40862903	93.5325	249.038	275.431	152.452	141.001	203.533	Promoter (<=1kb)	CITED4
chrX	149539152	149540017	51.9808	251.583	245.651	276.024	226.506	203.522	Promoter (<=1kb)	LINC00893
chr7	7640112	7641237	90.4997	332.549	336.138	243.907	210.552	203.472	Promoter (<=1kb)	RPA3
chrX	135003915	135004658	37.7676	330.734	368.619	162.655	144.075	203.444	Distal Intergenic	SMIM10
chr1	117059504	117060926	70.6174	266.082	288.378	269.465	234.967	203.403	Promoter (<=1kb)	TTF2
chr12	8911670	8912147	43.917	75.8346	199.664	226.563	216.591	203.373	Promoter (1-2kb)	PHC1
chr1	159005464	159006867	34.1224	117.533	221.789	274.724	278.938	203.232	Promoter (<=1kb)	IFI16
chr1	227356350	227357733	34.9857	109.77	254.43	209.874	196.481	203.202	Distal Intergenic	CDC42BPA
chr6	24720662	24721865	70.3888	429.287	407.52	181.897	185.382	203.146	Promoter (<=1kb)	C6orf62
chr10	60778072	60778767	69.4293	290.405	315.183	236.373	239.783	203.101	Promoter (<=1kb)	CDK1
chr1	37692079	37692742	108.372	322.078	295.314	189.937	198.879	202.955	Promoter (<=1kb)	C1orf109
chr16	46883829	46884389	93.9369	281.45	285.012	180.068	141.802	202.942	Promoter (<=1kb)	GPT2
chr19	49876595	49878285	100.31	378.857	253.445	102.966	99.6757	202.881	Promoter (<=1kb)	TBC1D17
chr20	63835010	63835398	102.714	200.022	148.365	126.843	88.7805	202.842	Promoter (2-3kb)	ZBTB46
chr1	112817804	112818469	107.131	136.549	267.009	228.216	193.129	202.775	Downstream (1-2kb)	LINC01356
chr16	70381156	70381849	93.0041	261.851	274.502	119.256	134.123	202.765	3' UTR	ST3GAL2
chr19	17762385	17763087	32.2153	113.83	224.784	105.476	107.311	202.758	Promoter (<=1kb)	FCHO1
chr10	90925541	90926085	64.1184	77.4128	188.578	202.443	269.608	202.639	Distal Intergenic	ANKRD1
chr7	99365641	99365932	39.1745	122.004	259.689	207.808	201.048	202.378	Promoter (2-3kb)	ARPC1A
chr1	62194581	62194901	134.353	157.477	282.225	330.913	228.505	202.303	Promoter (<=1kb)	L1TD1
chr2	207166053	207167272	87.6678	275.388	266.609	241.635	216.448	202.293	Promoter (<=1kb)	MIR7845
chr1	46719054	46719617	63.3392	241.497	321.721	230.404	184.268	202.204	Promoter (<=1kb)	EFCAB14
chr6	10722664	10723328	93.7006	281.538	321.15	208.43	190.552	202.118	Promoter (<=1kb)	TMEM14C
chr2	201071441	201072293	58.5666	259.423	329.285	144.597	147.723	202.025	Promoter (<=1kb)	FAM126B
chr1	26999183	26999951	71.5337	151.172	244.584	218.23	212.597	201.983	3' UTR	TRNP1
chr14	23094537	23095855	65.3939	380.055	306.514	162.334	133.177	201.97	Promoter (<=1kb)	ACIN1
chr3	75435134	75436057	92.1846	276.767	195.257	305.02	299.208	201.883	Promoter (<=1kb)	LINC02018
chr2	120252287	120252987	89.5099	273.942	252.308	195.064	204.409	201.825	Promoter (<=1kb)	RALB
chr19	6767189	6767912	68.9169	126.007	204.239	84.6062	81.1382	201.812	Promoter (<=1kb)	SH2D3A
chr2	202634540	202635030	88.4408	284.56	237.801	195.149	172.022	201.754	Promoter (<=1kb)	FAM117B
chr5	126368275	126368937	28.6409	173.113	367.59	216.876	254.444	201.73	Promoter (2-3kb)	GRAMD2B
chr19	51002156	51003032	38.7646	102.585	231.366	103.448	112.128	201.683	Promoter (<=1kb)	KLK8
chr17	79836075	79836677	80.9106	105.729	177.142	113.728	129.383	201.645	Promoter (1-2kb)	CBX4
chr9	136790765	136791391	138.523	313.446	219.413	154.936	168.964	201.508	Promoter (<=1kb)	TMEM141
chr5	91380012	91380442	99.8731	431.127	302.625	147.191	143.004	201.504	Promoter (<=1kb)	ARRDC3
chr18	9366213	9366613	33.0429	186.944	373.141	317.31	218.828	201.445	Intron (ENST00000583147.5/57045, intron 3 of 6)	TWSG1
chr19	17248507	17248841	52.6148	86.3924	70.0162	60.6686	51.7506	201.444	Promoter (2-3kb)	NR2F6
chr13	59447906	59448940	32.8272	140.191	308.8	286.048	289.403	201.413	Distal Intergenic	DIAPH3
chrX	153927947	153928702	59.4662	392.806	359.244	174.287	257.082	201.374	Promoter (<=1kb)	ARHGAP4
chr12	6752993	6754160	55.4584	325.732	250	149.64	147.775	201.325	Promoter (<=1kb)	MLF2
chr19	57916339	57917076	68.04	225.39	219.754	162.371	126.478	201.293	Promoter (<=1kb)	ZNF417
chr6	43369443	43370811	33.5351	191.012	276.523	213.269	184.795	201.257	Promoter (<=1kb)	ZNF318
chr1	23344242	23344820	102.795	430.669	229.36	163.595	167.27	201.236	Promoter (<=1kb)	HNRNPR
chr1	110963317	110964493	71.1851	296.979	306.294	222.401	190.03	201.225	Promoter (<=1kb)	LRIF1
chr6	32176085	32176310	102.386	273.924	220.023	197.077	152.542	201.205	Promoter (<=1kb)	AGPAT1
chr11	130378051	130378569	49.6192	92.0405	234.385	165.484	199.378	201.167	Intron (ENST00000602376.5/646383, intron 2 of 5)	ZBTB44-DT
chr7	127650994	127652327	82.2271	308.93	311.808	236.065	198.94	201.164	Promoter (<=1kb)	SND1
chr3	114056200	114057199	54.0564	484.031	529.153	225.691	177.208	201.159	Promoter (<=1kb)	CCDC191
chr17	59106677	59107482	76.4251	460.77	499.501	237.74	238.409	201.089	Promoter (<=1kb)	TRIM37
chr3	66997765	66998531	111.495	304.706	303.059	276.234	221.833	201.063	Promoter (<=1kb)	KBTBD8
chr11	62560409	62561124	42.9371	206.54	282.863	237.113	217.629	201.032	3' UTR	AHNAK
chr5	142024769	142025316	54.4734	265.678	384.825	264.132	273.296	200.901	Distal Intergenic	GNPDA1
chr22	41184750	41185021	55.6463	113.781	241.664	167.162	125.904	200.899	Intron (ENST00000420537.1/101927279, intron 2 of 2)	EP300
chr19	14419053	14419835	66.9566	221.127	184.69	116.985	103.068	200.862	Promoter (<=1kb)	DDX39A
chr5	178153702	178154787	58.4853	236.806	255.604	155.079	147.275	200.824	Promoter (<=1kb)	NHP2
chr12	49110610	49111157	113.051	292.605	265.674	195.952	165.792	200.812	Promoter (<=1kb)	LMBR1L
chr11	72787146	72787780	40.0627	166.527	333.92	194.363	208.274	200.786	Promoter (1-2kb)	STARD10
chr19	53867355	53867911	119.715	355.476	316.353	117.626	135.522	200.754	Promoter (<=1kb)	MYADM
chr2	120709386	120710386	33.7937	121.104	325.857	246.215	282.577	200.686	Exon (ENST00000444963.1/ENST00000444963.1, exon 1 of 2)	GLI2
chr2	157932250	157933716	33.1355	149.369	262.459	232.035	228.528	200.647	Intron (ENST00000605860.5/151531, intron 1 of 9)	UPP2
chr17	38598604	38599001	93.7223	189.456	245.376	86.7753	114.33	200.536	Intron (ENST00000617146.5/80725, intron 1 of 18)	SRCIN1
chr6	162727554	162728280	99.9182	298.885	337.05	214.365	213.014	200.524	Promoter (<=1kb)	PRKN
chr19	7868749	7869044	88.8361	143.453	204.963	105.951	162.489	200.519	3' UTR	PRR36
chr16	14632680	14632999	108.161	316.375	242.04	169.007	136.335	200.476	Promoter (<=1kb)	PARN
chr7	101302552	101302866	52.8812	98.1096	218.747	149.593	151.38	200.378	Promoter (2-3kb)	LNCPRESS1
chr14	59187943	59188951	90.6953	295.552	280.262	219.922	201.949	200.291	Promoter (<=1kb)	DAAM1
chr19	44112938	44113637	45.1117	281.469	232.358	138.816	99.2506	200.133	Promoter (<=1kb)	LOC100379224
chr19	2783234	2783646	106.633	383.24	287.36	124.418	139.504	200.01	Promoter (<=1kb)	SGTA
chr18	74921153	74921826	26.5162	85.0448	219.66	159.616	173.726	199.917	Intron (ENST00000299687.9/55628, intron 7 of 7)	ZNF407
chr12	51424587	51425360	71.5218	230.873	263.467	194.23	172.527	199.569	Promoter (<=1kb)	SLC4A8
chr1	154870107	154870638	112.686	181.758	201.49	138.116	143.424	199.529	Promoter (<=1kb)	KCNN3
chr1	43147544	43148115	124.038	262.412	334.095	198.855	156.983	199.524	Promoter (<=1kb)	FAM183A
chr7	1459452	1459878	134.827	200.527	180.234	155.095	247.604	199.474	Promoter (<=1kb)	MICALL2
chr19	12294614	12295221	38.0411	213.715	197.763	104.167	135.306	199.464	Promoter (<=1kb)	ZNF44
chr4	145909339	145910140	25.3891	91.2703	198.121	227.611	199.789	199.27	Promoter (1-2kb)	ZNF827
chr15	40564540	40565670	63.9278	206.58	253.951	134.68	144.841	199.204	Promoter (<=1kb)	CCDC32
chr19	40609936	40610131	113.744	123.154	183.306	181.261	141.724	199.191	Promoter (<=1kb)	LTBP4
chr2	100562423	100563527	74.4833	308.188	307.462	186.681	168.294	199.168	Promoter (<=1kb)	PDCL3
chr4	99949999	99950889	104.547	346.816	305.68	277.525	240.644	199.151	Promoter (<=1kb)	H2AZ1
chr3	11600457	11601155	40.7854	348.356	413.733	368.027	353.799	199.127	Intron (ENST00000430365.7/9686, intron 2 of 4)	VGLL4
chr19	40614709	40615149	62.0088	198.232	240.211	201.712	161.726	199.084	Promoter (<=1kb)	LTBP4
chr4	122783154	122784103	57.4408	166.51	348.284	339.808	331.579	198.956	Distal Intergenic	FGF2
chr3	179347373	179347950	56.0253	356.001	380.548	255.349	165.844	198.939	Promoter (<=1kb)	MFN1
chr10	34427178	34428036	60.0603	130.668	231.787	242.304	192.05	198.938	Promoter (<=1kb)	PARD3
chr19	11421777	11422552	66.0948	112.196	157.448	62.7984	84.5471	198.812	Promoter (2-3kb)	RGL3
chr2	84957767	84958737	54.4413	222.324	333.021	310.644	285.699	198.785	Intron (ENST00000671359.1/ENST00000671359.1, intron 2 of 3)	KCMF1
chr20	2470555	2471256	63.1209	236.391	255.628	151.863	138.744	198.696	Promoter (<=1kb)	SNRPB
chr16	31094606	31095206	78.9973	300.797	358.435	188.804	143.875	198.603	Promoter (<=1kb)	VKORC1
chr1	156193389	156194346	59.5391	167.852	206.683	135.433	124.996	198.462	Promoter (<=1kb)	SLC25A44
chr5	10627364	10628136	122.515	316.544	287.291	287.202	225.054	198.282	Exon (ENST00000506304.1/ENST00000506304.1, exon 1 of 2)	ANKRD33B
chr16	72008455	72009133	78.1327	263.427	258.92	160.57	150.88	198.228	Promoter (<=1kb)	DHODH
chr11	86571468	86572151	51.9574	129.269	273.244	285.018	271.822	198.204	Intron (ENST00000524610.1/ENST00000524610.1, intron 2 of 2)	ME3
chr10	133231981	133232646	44.0526	131.25	334.38	203.629	202.29	198.182	Promoter (1-2kb)	UTF1
chr1	161305931	161306691	74.2248	201.966	328.961	148.073	156.782	198.153	Promoter (<=1kb)	MPZ
chr20	434238	434991	33.4476	118.418	275.338	239.227	210.747	198.113	Downstream (<1kb)	TBC1D20
chr8	28401861	28402232	143.577	332.585	322.373	198.139	232.791	198.095	Intron (ENST00000521548.5/55893, intron 7 of 15)	ZNF395
chr17	63839306	63839541	53.4311	131.003	255.75	215.259	172.37	198.08	Promoter (<=1kb)	SMARCD2
chr2	26757941	26758691	30.5042	141.917	212.139	176.931	195.421	198.023	Distal Intergenic	SLC35F6
chr6	41965323	41966331	29.7223	135.234	298.075	166.519	185.576	198.022	Intron (ENST00000616010.4/896, intron 2 of 4)	CCND3
chr11	2400207	2400910	99.2596	440.17	341.511	198.492	136.335	198.004	Promoter (<=1kb)	TSSC4
chr17	45135340	45135862	76.0443	230.059	230.697	152.026	100.144	197.995	Promoter (<=1kb)	ACBD4
chr3	146544401	146544988	44.6854	251.563	286.025	238.131	193.039	197.989	Promoter (<=1kb)	PLSCR1
chr2	174925181	174925929	29.1354	80.7572	176.362	161.722	169.568	197.948	Intron (ENST00000409900.8/1123, intron 3 of 12)	CHN1
chr1	43358115	43359081	61.5972	199.669	254.574	155.217	144.986	197.942	Promoter (<=1kb)	CDC20
chr3	100260233	100261438	60.8911	327.512	298.69	167.453	164.255	197.877	Promoter (<=1kb)	TBC1D23
chr6	75284346	75285457	78.0969	310.752	342.154	268.408	198.675	197.858	Promoter (<=1kb)	TMEM30A
chr3	57199782	57200238	68.3476	104.127	250.59	222.885	165.293	197.809	Promoter (<=1kb)	HESX1
chr19	50025164	50026131	61.7771	335.888	210.271	116.181	104.629	197.793	Promoter (<=1kb)	ZNF473
chr6	37648404	37649207	65.6028	148.099	303.226	205.259	235.397	197.723	Promoter (<=1kb)	MDGA1
chr19	872774	873277	46.7956	62.6906	99.8667	160.178	143.705	197.695	Promoter (1-2kb)	MED16
chr9	82810959	82811494	36.9183	104.335	139.352	185.976	122.077	197.69	Distal Intergenic	RASEF
chr15	43492931	43493670	61.2921	186.119	192.583	139.631	125.435	197.594	Promoter (<=1kb)	TP53BP1
chrX	47217480	47218751	71.7779	273.54	263.978	149.183	144.424	197.398	Promoter (<=1kb)	CDK16
chr5	132490581	132491128	57.8581	291.027	332.638	254.513	248.104	197.327	Promoter (<=1kb)	IRF1
chr7	100122098	100122454	26.997	222.317	365.121	241.419	198.989	197.273	Promoter (<=1kb)	CNPY4
chr2	88099790	88100196	60.4788	77.5326	157.422	167.996	146.733	197.256	Intron (ENST00000444564.2/150572, intron 5 of 8)	SMYD1
chr1	40818499	40818958	54.1789	145.678	280.067	196.226	189.152	197.239	Promoter (<=1kb)	KCNQ4
chr3	14948015	14948767	75.653	305.245	255.798	232.298	201.82	197.235	Promoter (<=1kb)	FGD5-AS1
chr5	87263554	87263996	40.1694	81.1293	226.521	298.387	307.598	197.206	Distal Intergenic	RASA1
chr2	65377548	65378175	25.9537	227.877	455.933	405.185	381.489	197.164	Promoter (<=1kb)	SPRED2
chr19	46661125	46662263	107.659	331.493	252.507	168.513	147.011	197.071	Promoter (<=1kb)	DACT3-AS1
chr11	107927489	107928674	70.8609	171.976	225.263	158.413	174.871	197.051	Promoter (<=1kb)	SLC35F2
chr2	170928272	170929393	61.1937	256.285	321.619	205.963	171.637	197.027	Promoter (<=1kb)	GORASP2
chr2	56182301	56182857	47.3195	93.5308	178.011	202.178	171.631	196.764	Promoter (1-2kb)	CCDC85A
chr3	48556792	48557392	139.946	436.272	334.384	154.751	146.997	196.757	Promoter (<=1kb)	PFKFB4
chr10	51915046	51915586	35.1565	111.956	221.818	275.789	237.977	196.755	Intron (ENST00000401604.8/5592, intron 5 of 17)	PRKG1
chr17	63549891	63550806	103.942	322.815	302.281	130.713	151.16	196.557	Promoter (<=1kb)	DCAF7
chr16	74666816	74667501	99.2797	195.849	202.103	210.43	185.564	196.518	Promoter (<=1kb)	RFWD3
chr13	51243731	51245488	32.0021	112.172	312.158	221.105	183.181	196.457	Exon (ENST00000280057.6/220108, exon 3 of 5)	FAM124A
chr1	173867296	173869027	93.1341	293.774	229.191	160.059	146.197	196.426	Promoter (<=1kb)	GAS5
chr14	45134006	45134934	82.1743	265.042	273.562	191.364	148.872	196.358	Promoter (<=1kb)	FKBP3
chr3	195914587	195915414	66.0404	351.342	459.202	215.252	231.485	196.329	Promoter (2-3kb)	TNK2
chr19	38300663	38301180	30.5649	201.495	226.443	230.222	162.555	196.271	Promoter (2-3kb)	C19orf33
chrX	135520174	135521070	42.4644	290.403	273.858	219.113	221.212	196.154	Promoter (<=1kb)	INTS6L-AS1
chr19	24086787	24087569	68.1018	260.787	285.998	209.889	148.997	196.052	Promoter (<=1kb)	ZNF254
chr17	7306673	7307660	80.1039	382.288	300.324	149.116	129.73	195.985	Promoter (<=1kb)	EIF5A
chr4	9152326	9153416	91.2614	212.469	150.174	192.53	202.556	195.948	Exon (ENST00000509817.1/ENST00000509817.1, exon 1 of 8)	FAM90A26
chr1	161749603	161750763	44.5389	225.127	321.317	276.985	245.474	195.828	Promoter (<=1kb)	DUSP12
chr17	41688412	41689056	144.921	348.864	299.53	150.173	128.254	195.739	Promoter (<=1kb)	EIF1
chr7	154996709	154997381	31.0704	124.408	221.509	196.255	207.111	195.662	Intron (ENST00000457196.5/22976, intron 2 of 21)	PAXIP1
chr9	26746697	26747245	36.0815	85.0487	239.586	298.705	270.839	195.656	Exon (ENST00000523363.1/ENST00000523363.1, exon 1 of 4)	CAAP1
chr9	114587285	114587984	55.6009	273.959	301.771	151.387	163.155	195.648	Promoter (<=1kb)	ATP6V1G1
chr7	6901897	6902823	28.6315	151.052	290.133	256.897	214.999	195.643	Distal Intergenic	CCZ1B
chr9	16516000	16516425	88.1275	133.909	238.536	225.714	245.751	195.638	Intron (ENST00000380672.9/54796, intron 5 of 6)	BNC2
chr2	241149297	241149810	71.1155	239.085	310.76	187.999	148.209	195.519	Promoter (<=1kb)	PASK
chr2	218286615	218287598	29.7953	170.856	242.605	214.508	205.39	195.509	Promoter (<=1kb)	TMBIM1
chr8	688308	688800	62.8266	181.017	267.633	266.958	220.954	195.484	Promoter (1-2kb)	ERICH1
chr19	39390679	39391688	103.603	318.615	250.554	119.686	123.922	195.364	Promoter (<=1kb)	PAF1
chr10	78033399	78034073	61.1443	225.788	327.952	175.377	163.559	195.315	Promoter (<=1kb)	RPS24
chr12	53370862	53371842	61.8933	229.88	272.017	144.149	138.439	195.272	Distal Intergenic	SP1
chr3	27484310	27484990	112.596	234.32	222.773	157.884	162.701	195.249	Promoter (<=1kb)	SLC4A7
chr19	12885058	12885597	57.4818	146.766	198.406	103.739	116.215	195.248	Promoter (1-2kb)	KLF1
chr3	185581781	185582770	35.5563	119.882	239.319	125.963	155.239	195.191	Promoter (<=1kb)	SENP2
chr5	147455398	147455639	37.2219	105.507	263.902	449.848	566.581	195.146	Promoter (1-2kb)	DPYSL3
chr14	101945123	101945573	113.599	100.905	199.872	181.257	202.398	195.126	Distal Intergenic	DYNC1H1
chr4	24988648	24989351	39.2002	112.239	229.15	193.768	186.258	195.07	Distal Intergenic	CCDC149
chr16	1677957	1678426	96.3934	231.955	184.413	190.47	139.203	195.059	Promoter (<=1kb)	JPT2
chr8	100950331	100950906	75.4697	236.772	303.013	249.787	225	195.002	Promoter (<=1kb)	YWHAZ
chr2	135741235	135742106	98.8922	339.651	441.134	305.957	267.789	194.987	Promoter (<=1kb)	UBXN4
chr19	45645618	45645723	160.821	54.9066	113.173	130.494	189.311	194.916	Promoter (<=1kb)	EML2
chr14	53567354	53567734	31.8323	60.3233	187.835	392.383	359.095	194.859	Intron (ENST00000663444.1/ENST00000663444.1, intron 3 of 4)	MIR5580
chr10	70441617	70442984	34.1663	155.746	278.928	180.938	147.329	194.807	Promoter (<=1kb)	NODAL
chr13	77327001	77327400	115.261	284.108	305.365	302.781	258.712	194.76	Promoter (<=1kb)	MYCBP2
chr16	89699981	89700601	75.43	225.098	259.197	134.927	119.897	194.698	Promoter (1-2kb)	SPATA2L
chr12	118874835	118875527	46.5507	78.8015	169.238	165.347	124.378	194.688	Intron (ENST00000544515.1/ENST00000544515.1, intron 2 of 4)	LINC02439
chr11	61626623	61627168	31.9254	127.701	199.452	123.948	131.03	194.659	Promoter (1-2kb)	RPLP0P2
chr11	119120892	119121848	96.9619	314.578	268.968	134.946	120.44	194.655	Promoter (<=1kb)	HINFP
chr22	41589700	41590500	103.948	249.39	223.194	142.247	158.865	194.623	Promoter (<=1kb)	PMM1
chr4	42294058	42295035	48.4092	116.044	220.769	228.859	188.822	194.609	Intron (ENST00000503321.1/105374428, intron 1 of 2)	LOC105374428
chr7	11184968	11185789	49.3682	135.105	245.974	353.063	308.708	194.547	Intron (ENST00000625468.2/ENST00000625468.2, intron 1 of 4)	PHF14
chr5	103258333	103259084	107.348	284.692	278.642	309.382	296.834	194.53	Promoter (<=1kb)	C5orf30
chr11	62850425	62852213	26.391	110.502	219.601	150.07	143.717	194.53	Promoter (<=1kb)	SNORD22
chr5	148005926	148006718	27.4445	166.116	483.817	420.462	300.872	194.466	Distal Intergenic	SPINK5
chr19	21081974	21082503	73.4013	210.315	196.156	128.758	134.381	194.435	Promoter (<=1kb)	ZNF714
chr2	222433123	222433709	38.8433	149.811	364.547	345.391	319.598	194.418	Intron (ENST00000321276.8/130367, intron 1 of 4)	SGPP2
chr5	34703799	34704406	28.7373	102.602	253.725	247.172	223.871	194.404	Intron (ENST00000265109.8/26064, intron 2 of 17)	RAI14
chr19	2950426	2951247	74.9625	234.958	146.884	60.4623	88.3799	194.351	Exon (ENST00000624348.1/ENST00000624348.1, exon 1 of 1)	ZNF77
chr21	31730611	31731189	42.4596	142.486	244.978	279.318	223.36	194.27	Promoter (<=1kb)	SCAF4
chr17	47946972	47947406	26.0079	79.8984	142.668	125.14	122.297	194.233	Promoter (<=1kb)	CDK5RAP3
chr13	41132475	41133063	79.328	326.709	316.258	216.585	166.929	194.229	Promoter (<=1kb)	KBTBD6
chr1	230978731	230979360	85.7225	337.879	310.698	192.607	191.768	194.217	Promoter (<=1kb)	ARV1
chr5	141848725	141850291	52.5201	133.704	283.816	158.535	162.754	194.087	Downstream (2-3kb)	PCDH1
chr1	214602854	214603516	93.79	275.397	344.54	251.666	257.493	194.081	Promoter (<=1kb)	CENPF
chr1	27351111	27351708	99.649	64.9923	81.6188	84.0939	85.4288	193.99	Promoter (<=1kb)	SYTL1
chr10	44370531	44371286	53.8612	106.611	245.233	222.743	198.103	193.95	3' UTR	CXCL12
chr16	88770805	88771345	47.8476	205.16	257.198	169.086	128.11	193.92	Intron (ENST00000301015.14/9780, intron 1 of 50)	PIEZO1
chr5	138036031	138036508	35.5238	170.898	311.807	143.191	124.268	193.694	Promoter (1-2kb)	FAM13B
chr19	2944806	2945389	62.5651	197.703	171.136	94.4088	125.652	193.594	Promoter (<=1kb)	ZNF77
chr8	27608352	27609106	58.4049	144.899	250.271	182.811	166.296	193.526	Promoter (1-2kb)	MIR6843
chr1	225899186	225899922	51.3078	183.018	341.087	222.689	227.613	193.514	Intron (ENST00000432920.2/10637, intron 5 of 7)	LEFTY1
chr10	97479929	97480498	96.1302	115.146	237.831	209.002	185.861	193.508	Exon (ENST00000422685.5/64210, exon 4 of 10)	MMS19
chr5	131634727	131636098	42.6637	385.061	374.835	220.293	210.313	193.473	Promoter (<=1kb)	RAPGEF6
chr6	32195158	32196400	95.1845	341.833	298.307	175.169	146.241	193.441	Promoter (<=1kb)	GPSM3
chr19	796813	797489	115.82	355.636	237.332	116.529	112.018	193.41	Promoter (<=1kb)	PTBP1
chr4	125357636	125358161	44.6728	132.658	277.498	381.587	311.088	193.286	Intron (ENST00000394329.7/79633, intron 1 of 16)	FAT4
chr19	12440804	12441465	68.5757	186.212	188.541	128.655	140.606	193.246	Promoter (<=1kb)	ZNF443
chr5	3101281	3101925	53.2084	151.398	305.911	240.219	203.614	193.243	Distal Intergenic	LINC01377
chr17	15699426	15699847	74.0162	292.047	319.436	191.764	199.426	193.169	Promoter (<=1kb)	ZNF286A
chr15	40104842	40105128	79.6247	254.426	302.988	202.276	157.087	193.079	Promoter (<=1kb)	BMF
chr14	75452735	75453843	50.5268	245.807	223.29	225.467	185.224	192.998	Intron (ENST00000419727.6/122953, intron 2 of 3)	JDP2
chr16	19556142	19556519	95.4956	197.946	309.762	204.82	179.318	192.974	Promoter (<=1kb)	VPS35L
chr7	2631246	2631873	93.2732	210.204	234.41	123.593	128.422	192.791	Promoter (<=1kb)	TTYH3
chr19	36489197	36490192	62.3091	322.124	298.254	179.139	107.775	192.668	Promoter (<=1kb)	LOC728752
chr16	30747753	30748563	73.4268	257.644	265.007	152.271	151.856	192.664	Promoter (<=1kb)	PHKG2
chr7	75990960	75991295	46.7549	183.812	156.99	170.461	169	192.606	Promoter (<=1kb)	TMEM120A
chr3	134794830	134795399	93.2177	294.547	312.833	204.099	183.372	192.559	Promoter (<=1kb)	EPHB1
chr8	102412649	102413238	109.25	224.136	233.254	216.608	185.223	192.527	Promoter (<=1kb)	UBR5
chr1	43008097	43009149	56.1334	244.944	360.465	215.835	214.762	192.457	Distal Intergenic	SLC2A1-AS1
chr19	12840562	12840934	96.2263	168.617	191.59	51.9034	82.2625	192.444	Promoter (<=1kb)	MAST1
chr3	50516095	50516319	42.4253	76.8433	136.08	140.171	136.068	192.399	Distal Intergenic	CACNA2D2
chr11	83285695	83286960	57.0866	388.335	480.311	333.386	284.914	192.388	Promoter (<=1kb)	CCDC90B
chr2	61536459	61537094	63.8384	253.088	319.51	251.948	200.608	192.37	Promoter (<=1kb)	XPO1
chr19	55353909	55354470	60.9571	97.5937	137.919	119.129	115.492	192.22	Promoter (<=1kb)	COX6B2
chr12	31658913	31659938	35.3874	177.219	225.147	168.919	185.125	192.2	Promoter (<=1kb)	ETFBKMT
chr19	11425747	11426098	29.986	81.9196	165.503	133.216	104.439	192.148	Intron (ENST00000591345.5/115948, intron 8 of 13)	RGL3
chr5	123511531	123512480	53.5791	381.798	359.989	211.218	188.285	192.14	Promoter (<=1kb)	CSNK1G3
chr1	158125056	158125342	79.5711	156.346	274.751	222.523	207.075	192.066	Distal Intergenic	LINC01704
chr3	15601303	15602281	99.8859	462.234	479.756	290.214	238.887	192.035	Promoter (<=1kb)	HACL1
chr5	149357519	149358240	80.1503	195.732	210.122	174.802	186.812	191.99	Promoter (<=1kb)	GRPEL2-AS1
chr15	34342905	34343587	50.4731	188.3	287.755	157.292	148.098	191.979	Promoter (<=1kb)	NUTM1
chr7	76673396	76673880	31.1127	47.4488	119.357	205.422	167.168	191.885	Distal Intergenic	POMZP3
chr9	35603721	35604952	78.0885	329.612	277.213	178.951	145.708	191.85	Promoter (<=1kb)	TESK1
chr2	118318999	118319752	43.4506	135.532	280.382	242.054	249.247	191.826	Distal Intergenic	THORLNC
chr9	98119149	98119703	40.4829	108.491	223.503	217.918	195.831	191.817	Promoter (<=1kb)	TRIM14
chr5	126594642	126595664	59.8131	264.697	334.476	215.261	223.662	191.775	Promoter (<=1kb)	ALDH7A1
chr9	120842727	120843541	43.8637	286.236	328.678	292.027	214.271	191.768	Promoter (<=1kb)	PSMD5
chr16	75517230	75517813	113.637	229.766	192.159	144.748	158.837	191.756	Distal Intergenic	CHST5
chrX	108091248	108092086	57.4736	339.408	391.422	312.53	205.596	191.692	Promoter (<=1kb)	ATG4A
chr12	5988686	5989177	43.563	219.38	408.003	205.52	147.132	191.655	Intron (ENST00000261405.9/7450, intron 38 of 51)	VWF
chrX	20141750	20142154	86.2575	267.971	232.615	210.208	185.518	191.626	Promoter (<=1kb)	EIF1AX
chr11	65510644	65511064	41.161	125.446	197.711	126.172	126.907	191.461	Distal Intergenic	MASCRNA
chr22	29838123	29838755	69.6937	144.687	206.521	140.809	114.539	191.452	Promoter (<=1kb)	ASCC2
chr2	189661129	189661722	109.377	372.276	326.085	200.29	215.46	191.442	Promoter (<=1kb)	ASDURF
chr2	10057270	10058100	48.9137	216.483	296.815	278.417	251.355	191.434	3' UTR	KLF11
chr9	92877756	92878337	63.863	202.207	222.428	172.781	163.655	191.424	Promoter (<=1kb)	ZNF484
chr19	39125494	39125849	98.605	218.426	198.132	123.645	110.7	191.396	Promoter (<=1kb)	PAK4
chr5	75511377	75512188	91.1562	354.749	257.816	202.11	208.637	191.364	Promoter (<=1kb)	CERT1
chr5	159510177	159510814	56.2979	235.317	300.356	328.982	221.378	191.347	Intron (ENST00000636261.1/ENST00000636261.1, intron 2 of 2)	LINC01845
chr1	159915851	159916964	28.8572	178.196	269.521	205.473	206.596	191.252	Downstream (1-2kb)	TAGLN2
chr5	169980236	169981126	30.2082	220.735	390.84	184.636	181.048	191.11	Promoter (<=1kb)	INSYN2B
chr7	21426309	21428469	66.9631	249.832	213.368	206.429	193.618	191.104	Promoter (<=1kb)	SP4
chr8	144827234	144827623	90.1794	285.193	214.592	115.02	110.887	191.096	Promoter (<=1kb)	ZNF7
chr12	118372830	118373462	97.9599	246.468	253.858	119.634	126.384	191.092	Promoter (<=1kb)	TAOK3
chr19	10380314	10381053	77.8684	241.491	196.293	120.018	118.148	191.037	Promoter (<=1kb)	TYK2
chr15	90869206	90870117	28.9002	124.972	236.501	154.56	142.875	190.996	Promoter (<=1kb)	FURIN
chr2	207769668	207770423	82.0559	307.1	414.61	218.052	239.074	190.981	Promoter (<=1kb)	FZD5
chr2	73233178	73234606	81.7876	304.432	303.798	194.151	183.072	190.914	Promoter (<=1kb)	CCT7
chrX	120629751	120630566	41.3548	328.873	316.352	215.946	167.404	190.908	Promoter (<=1kb)	C1GALT1C1
chr10	104232148	104232840	44.0738	210.65	304.317	198.969	173.399	190.816	Promoter (<=1kb)	CFAP43
chr19	39308478	39308871	64.3079	75.7896	135.545	107.612	115.007	190.756	Exon (ENST00000248668.4/57622, exon 2 of 2)	LRFN1
chr14	96796974	96797474	70.0359	189.261	195.501	194.06	180.234	190.604	Promoter (<=1kb)	VRK1
chr16	4734155	4734669	83.2548	244.462	191.251	163.283	132.386	190.546	Promoter (<=1kb)	ANKS3
chr9	133459410	133460224	117.006	220.943	154.603	166.835	170.595	190.489	Promoter (<=1kb)	CACFD1
chr5	65264266	65264827	30.7339	58.948	130.734	208.767	212.84	190.454	Promoter (1-2kb)	ADAMTS6
chr19	49420895	49421436	65.6455	110.149	198.409	108.937	120.148	190.419	Promoter (2-3kb)	PTH2
chr16	28936118	28936817	27.4345	106.372	189.063	75.2516	99.5448	190.415	Promoter (<=1kb)	RABEP2
chr11	57761459	57762098	60.6693	112.563	121.003	158.532	135.203	190.329	Promoter (<=1kb)	CTNND1
chr1	52366101	52366769	73.3113	313.67	321.271	151.806	168.002	190.308	Promoter (<=1kb)	CC2D1B
chr12	94010354	94010770	64.5578	122.193	281.471	373.556	313.059	190.262	Distal Intergenic	LOC105369911
chr3	123201447	123202212	61.0712	258.726	259.086	162.036	176.897	190.14	Promoter (<=1kb)	SEC22A
chr2	200888613	200890108	39.5487	259.34	394.31	179.473	192.167	190.07	Promoter (<=1kb)	PPIL3
chr1	30717878	30718864	126.886	238.347	225.869	167.413	184.156	189.998	Promoter (<=1kb)	MATN1-AS1
chr5	138464055	138465566	90.8192	294.925	285.248	218.256	205.962	189.966	Promoter (<=1kb)	EGR1
chr18	59402399	59402947	86.7784	216.225	292.441	201.781	164.907	189.921	Distal Intergenic	LMAN1
chrX	53683933	53684672	65.6127	407.86	368.02	165.052	169.775	189.907	Promoter (<=1kb)	HUWE1
chr7	70728615	70729398	38.5856	145.008	292.947	189.699	192.312	189.893	Promoter (<=1kb)	AUTS2
chr20	61436311	61437402	58.6988	188.777	286.602	146.124	146.214	189.835	Exon (ENST00000671196.1/ENST00000671196.1, exon 1 of 4)	CDH4
chr10	100373052	100374295	65.4771	295.255	247.556	184.648	157.601	189.798	Promoter (<=1kb)	OLMALINC
chr12	95217170	95218443	85.3154	419.76	354.602	172.594	158.912	189.751	Promoter (<=1kb)	VEZT
chr6	21593365	21594302	93.1248	224.307	179.473	79.5035	106.357	189.678	Promoter (<=1kb)	SOX4
chr1	32964730	32965118	79.505	185.378	224.889	162.538	156.346	189.621	Promoter (<=1kb)	RNF19B
chr16	57299573	57301008	69.8425	298.209	380.997	128.654	143.662	189.441	Distal Intergenic	PLLP
chr1	46043390	46044427	29.0301	113.748	247.433	165.867	145.084	189.405	3' UTR	MAST2
chr1	149886372	149888623	62.3369	241.772	189.284	112.265	120.401	189.401	Promoter (<=1kb)	H2AC21
chr1	209433115	209433651	55.074	120.317	226.472	238.727	241.17	189.385	Promoter (<=1kb)	MIR205
chr11	65606786	65607526	84.9546	162.28	193.37	115.858	71.8658	189.337	Promoter (<=1kb)	MAP3K11
chr9	97038937	97040031	51.5565	238.791	284.124	203.845	179.338	189.294	Promoter (<=1kb)	CTSV
chr5	134526847	134527970	68.6611	226.061	293.066	239.486	223.344	189.22	Promoter (<=1kb)	JADE2
chr12	32678957	32679783	71.8761	291.056	317.591	271.486	197.936	189.207	Promoter (<=1kb)	DNM1L
chr6	30066634	30067579	70.737	417.435	352.998	207.998	154.405	189.185	Promoter (<=1kb)	PPP1R11
chr1	41360311	41361368	84.7514	210.143	244.058	126.46	129.978	189.104	Promoter (<=1kb)	FOXO6
chr9	112717620	112718436	72.7559	216.199	285.833	162.27	173.967	189.103	Promoter (<=1kb)	INIP
chr17	15651422	15652195	29.1078	153.112	249.526	202.8	171.344	189.088	Promoter (<=1kb)	CDRT1
chr1	100249362	100250242	84.5985	240.217	277.184	269.818	242.648	189.026	Promoter (<=1kb)	DBT
chr12	7789082	7789632	28.5484	66.8533	128.561	132.888	84.1198	188.964	Promoter (<=1kb)	NANOG
chr5	139403569	139404630	60.8925	303.129	321.635	190.75	164.048	188.944	Promoter (<=1kb)	SPATA24
chr7	92527810	92529057	83.8616	253.146	262.99	222.381	232.517	188.935	Promoter (<=1kb)	PEX1
chr7	135335618	135336044	99.8607	185.073	303.414	248.984	217.935	188.886	Distal Intergenic	CNOT4
chr19	32675034	32675548	104.576	312	266.468	118.581	146.944	188.844	Promoter (<=1kb)	ANKRD27
chr6	31730136	31730477	71.1793	198.552	174.015	135.715	115.611	188.73	Promoter (<=1kb)	DDAH2
chr11	63767443	63767995	31.3452	123.539	165.797	135.734	107.111	188.709	Promoter (<=1kb)	C11orf95
chr11	57530526	57531332	91.2003	253.26	257.841	246.618	187.2	188.709	Promoter (<=1kb)	TIMM10
chr9	137070509	137070845	69.9852	154.254	125.71	127.782	141.475	188.69	Promoter (<=1kb)	SAPCD2
chr8	90082491	90083136	95.1477	230.251	272.344	278.88	213.913	188.673	Promoter (<=1kb)	CALB1
chr6	63571898	63572591	85.2003	358.79	391.61	232.549	206.855	188.614	Promoter (<=1kb)	PTP4A1
chr11	65134479	65135470	71.6355	220.717	190.541	138.529	112.585	188.599	Promoter (<=1kb)	SYVN1
chr4	139169716	139170024	29.5325	74.526	169.104	305.797	244.29	188.595	Intron (ENST00000394235.6/1998, intron 1 of 9)	ELF2
chr9	96875565	96876125	67.0025	227.935	302.097	222.792	197.394	188.593	Promoter (<=1kb)	ZNF782
chr16	29708639	29709517	63.3221	83.5862	173.218	78.7325	95.8639	188.51	Distal Intergenic	QPRT
chr11	28107673	28108618	64.6707	312.128	365.399	264.784	185.26	188.499	Promoter (<=1kb)	METTL15
chr5	163459634	163461087	66.2221	372.386	344.261	152.121	177.999	188.449	Promoter (<=1kb)	NUDCD2
chr17	13017608	13018620	74.6319	266.863	302.164	181.537	176.93	188.353	Promoter (<=1kb)	ELAC2
chr6	33409998	33410628	115.68	329.477	284.215	178.79	148.179	188.352	Promoter (<=1kb)	PHF1
chr9	93095334	93096270	96.5817	190.215	196.191	161.14	164.923	188.32	Promoter (<=1kb)	CARD19
chr12	48865400	48866301	69.95	190.372	201.964	97.3647	124.951	188.279	Promoter (<=1kb)	RND1
chr6	33248997	33249914	78.264	263.169	257.318	136.825	125.474	188.276	Promoter (<=1kb)	HCG25
chr6	43170325	43171476	94.4884	289.279	247.3	105.9	139.129	188.185	Promoter (<=1kb)	SRF
chr19	18879666	18880316	28.1063	113.179	197.034	186.679	213.067	188.165	5' UTR	CERS1
chr1	205447503	205447864	52.9368	80.6545	179.729	149.423	131.473	188.124	Promoter (<=1kb)	MIR135B
chr18	57435052	57435467	99.2126	214.182	234.518	184.474	189.651	188.064	Promoter (<=1kb)	ONECUT2
chr17	78140079	78140763	76.6555	169.182	285.478	104.813	111.311	188.024	Promoter (1-2kb)	TMC8
chr19	1859331	1859648	28.3905	89.0761	146.015	235.79	147.649	187.997	Intron (ENST00000541015.5/83855, intron 1 of 2)	KLF16
chr11	57666910	57668267	69.8622	442.024	402.407	179.108	191.751	187.95	Promoter (<=1kb)	ZDHHC5
chr5	140241344	140241706	47.4695	137.455	102.512	115.072	63.2441	187.939	Intron (ENST00000509589.5/84418, intron 2 of 3)	PFDN1
chr19	6515994	6517132	54.6977	161.509	211.366	87.7664	93.2732	187.926	Distal Intergenic	TUBB4A
chr12	6869394	6869712	81.8688	259.118	279	228.591	197.97	187.898	Promoter (<=1kb)	TPI1
chr7	149028382	149029221	116.024	364.745	310.936	221.621	209.8	187.849	Promoter (<=1kb)	PDIA4
chr9	71920634	71921785	33.0914	82.4357	196.099	178.274	218.174	187.828	Intron (ENST00000479413.1/138241, intron 1 of 2)	C9orf85
chr12	55737093	55737455	117.679	224.225	377.222	182.634	249.468	187.816	Distal Intergenic	GDF11
chr6	31739673	31740701	82.1506	251.22	279.834	133.548	125.317	187.811	Promoter (<=1kb)	MSH5
chr17	49022210	49023002	34.5358	202.376	282.939	179.929	178.088	187.794	Intron (ENST00000290341.8/10642, intron 2 of 14)	IGF2BP1
chr22	41380999	41381990	99.4704	226.026	186.46	125.334	142.393	187.765	Promoter (<=1kb)	TEF
chr12	122225710	122226579	93.7896	344.747	272.473	170.266	167.314	187.761	Promoter (<=1kb)	DIABLO
chrX	154762398	154763119	39.7558	313.93	277.544	132.504	124.39	187.735	Promoter (<=1kb)	DKC1
chr22	42090519	42091318	103.54	307.426	268.299	133.371	130.538	187.716	Promoter (<=1kb)	NDUFA6-DT
chr10	112949858	112950388	149.932	223.484	231.06	239.26	242.689	187.685	Promoter (<=1kb)	TCF7L2
chr11	65040732	65041192	78.2579	306.814	277.227	135.176	131.531	187.663	Promoter (<=1kb)	SAC3D1
chr3	13451407	13452354	70.9012	203.89	327.355	112.269	138.624	187.658	Distal Intergenic	HDAC11
chr2	20051420	20052366	107.146	397.872	381.897	218.256	164.656	187.648	Promoter (<=1kb)	LAPTM4A
chr9	2281033	2281923	39.2999	131.921	299.65	240.024	245.848	187.602	Distal Intergenic	SMARCA2
chr1	23367999	23369237	90.9552	371.696	334.201	181.681	142.176	187.575	Promoter (<=1kb)	ZNF436-AS1
chr5	148825861	148826951	50.7264	264.961	298.155	233.548	186.106	187.463	Promoter (<=1kb)	ADRB2
chr19	15456770	15457107	71.3547	69.7455	118.552	110.238	93.6692	187.431	Promoter (<=1kb)	RASAL3
chr3	194003102	194004013	27.2934	286.207	414.544	332.86	288.86	187.387	Promoter (<=1kb)	LINC02026
chr1	185156467	185157707	93.6162	307.455	310.69	295.336	249.077	187.327	Promoter (<=1kb)	SWT1
chr9	113593767	113594218	123.221	256.848	230.893	210.069	191.825	187.313	Promoter (<=1kb)	RGS3
chr12	92933640	92933950	30.364	106.308	294.63	306.191	332.601	187.31	Distal Intergenic	EEA1
chr4	128060633	128061403	81.2835	296.646	401.733	322.498	353.677	187.3	Promoter (<=1kb)	LARP1B
chr5	69093508	69094188	81.9963	350.791	342.098	117.754	178.235	187.27	Promoter (<=1kb)	SLC30A5
chr2	231714689	231715503	68.8856	208.525	332.848	188.702	173.515	187.213	Promoter (1-2kb)	MIR1244-1
chr20	49768183	49768633	34.015	60.8211	138.658	149.665	134.718	187.213	Distal Intergenic	SLC9A8
chr3	115783981	115785077	52.1911	313.873	371.116	336.402	290.22	187.2	Distal Intergenic	LSAMP
chr17	7856991	7858485	54.6485	272.322	209.735	84.6854	88.4134	187.035	Promoter (<=1kb)	CYB5D1
chr9	128829608	128830275	35.7824	196.141	244.501	129.499	154.952	186.971	Promoter (<=1kb)	SPOUT1
chr9	77176889	77177784	85.5496	276.908	332.96	314.64	230.601	186.969	Promoter (<=1kb)	VPS13A
chr14	20772691	20773309	25.8261	55.0893	139.202	142.643	138.181	186.961	Distal Intergenic	EDDM3B
chr11	2692438	2694085	39.9833	118.994	285.657	230.295	184.268	186.946	Exon (ENST00000597346.1/10984, exon 1 of 1)	KCNQ1OT1
chr2	162343829	162344582	126.614	311.696	319.211	329.605	250.785	186.867	Promoter (<=1kb)	GCA
chr16	67017950	67018408	74.0778	194.954	282.616	203.243	176.736	186.815	Distal Intergenic	CBFB
chr19	2785030	2785546	97.5213	312.235	249.194	101.802	140.298	186.79	Promoter (<=1kb)	THOP1
chr12	7638074	7639275	42.4442	130.287	238.345	141.662	132.624	186.764	Intron (ENST00000642279.1/ENST00000642279.1, intron 1 of 1)	APOBEC1
chr7	150378977	150379488	100.545	286.527	239.918	162.288	197.888	186.657	Promoter (<=1kb)	ZNF775
chr20	34979760	34980213	47.2205	111.538	201.387	159.429	144.277	186.587	Promoter (<=1kb)	MYH7B
chr6	111258894	111259600	74.7992	282.503	325.082	170.879	160.105	186.538	Promoter (<=1kb)	MFSD4B
chr22	38325461	38326002	82.7659	71.4193	190.741	209.601	154.625	186.516	Intron (ENST00000400206.7/102800317, intron 5 of 14)	CSNK1E
chr20	41028416	41028928	107.65	410.629	350.569	202.572	158.98	186.512	Promoter (<=1kb)	TOP1
chr15	58749609	58750295	108.093	304.095	252.588	194.778	159.77	186.493	Promoter (<=1kb)	ADAM10
chr15	75450516	75451119	104.945	252.595	190.637	138.652	146.266	186.436	Promoter (<=1kb)	SIN3A
chrX	54808293	54809119	66.2132	320.523	294.753	182.648	197.152	186.346	Promoter (<=1kb)	MAGED2
chr19	45497086	45497295	151.275	186.204	169.171	84.8622	92.9782	186.337	Promoter (<=1kb)	PPM1N
chr19	6423621	6423842	45.422	171.504	220.215	208.357	200.916	186.257	Promoter (<=1kb)	KHSRP
chrX	118345472	118346549	47.3336	313.019	360.278	219.747	201.446	186.198	Promoter (<=1kb)	WDR44
chr1	40708727	40709824	48.989	143.533	171.965	95.4658	124.076	186.166	Promoter (<=1kb)	NFYC
chr12	108514830	108515351	102.074	253.95	243.116	122.972	146.522	186.037	Promoter (<=1kb)	FICD
chr3	58560747	58561171	88.4011	263.21	355.273	283.576	220.038	185.986	Downstream (2-3kb)	FAM107A
chr1	23357456	23358152	60.5303	95.2562	250.978	156.214	173.191	185.961	Downstream (1-2kb)	ZNF436
chr12	4320530	4321577	44.1393	317.886	282.045	166.217	123.329	185.908	Promoter (<=1kb)	TIGAR
chr1	59296345	59297375	74.626	277.761	326.531	201.461	175.039	185.854	Promoter (<=1kb)	FGGY
chr15	64356001	64356799	60.2034	255.967	220.171	129.719	112.927	185.852	Promoter (<=1kb)	CSNK1G1
chr11	68030180	68030964	74.2139	219.245	207.1	129.514	126.202	185.811	Promoter (<=1kb)	NDUFS8
chr17	18157982	18158334	94.4498	122.36	276.706	214.766	146.514	185.674	Promoter (<=1kb)	MYO15A
chr3	39211301	39211934	28.5609	122.247	203.942	275.565	177.565	185.655	Distal Intergenic	XIRP1
chrX	150566395	150567085	55.3611	318.994	526.175	527.145	415.739	185.576	Promoter (1-2kb)	MTM1
chr19	10353235	10354383	71.4125	141.701	234.826	92.3368	105.864	185.539	Promoter (<=1kb)	TYK2
chr12	55019648	55020260	57.5323	162.762	188.033	150.611	101.927	185.501	Promoter (<=1kb)	NEUROD4
chr11	3422392	3423412	76.9879	211.655	192.271	204.266	202.526	185.498	Exon (ENST00000448322.2/ENST00000448322.2, exon 1 of 8)	TSSC2
chr22	26364241	26364769	33.4163	162.211	244.373	136.558	88.1949	185.495	Promoter (<=1kb)	SEZ6L
chr2	55231886	55232916	57.9276	301.309	380.185	169.035	157.225	185.433	Promoter (<=1kb)	CLHC1
chr3	39288261	39288822	73.5023	195.774	367.712	177.86	165.517	185.393	Distal Intergenic	CX3CR1
chr19	19668291	19668992	68.128	170.942	194.277	107.768	85.289	185.318	Promoter (<=1kb)	ZNF101
chr11	46338755	46339571	82.0001	182.218	312.505	176.44	187.158	185.288	Promoter (<=1kb)	DGKZ
chr17	47970535	47971399	79.4342	264.432	230.56	110.854	119.53	185.279	Promoter (<=1kb)	CDK5RAP3
chr7	151089091	151089655	39.5034	172.46	247.943	225.496	269.743	185.263	Promoter (<=1kb)	AGAP3
chr19	49641804	49642207	121.184	471.886	361.916	184.283	125.621	185.238	Promoter (<=1kb)	SCAF1
chr10	93445503	93446119	55.7144	243.386	310.903	219.815	191.79	185.233	Intron (ENST00000359263.9/26509, intron 3 of 53)	MYOF
chr6	30719900	30720390	107.433	319.088	271.501	120.036	123.106	185.023	Promoter (<=1kb)	TUBB
chr1	150561021	150562511	64.4482	235.991	278.155	158.11	150.363	185.017	Promoter (2-3kb)	ADAMTSL4
chr14	89296212	89297094	34.2769	97.5954	206.842	193.08	158.382	184.977	Intron (ENST00000345097.8/1112, intron 3 of 6)	FOXN3
chr9	98056064	98056960	47.8852	180.896	225.611	207.198	192.217	184.936	Promoter (<=1kb)	NANS
chr7	129780189	129780596	70.5782	173.317	251.552	202.636	182.49	184.912	Distal Intergenic	MIR183
chr3	54640790	54641900	25.6929	63.0525	146.247	156.533	168.147	184.881	Promoter (<=1kb)	ESRG
chr7	47475132	47475599	40.9906	228.862	403.034	335.815	264.537	184.827	Intron (ENST00000311160.14/64759, intron 4 of 30)	TNS3
chr8	28490125	28490759	72.2097	250.446	285.654	139.46	163.04	184.793	Promoter (<=1kb)	FBXO16
chr19	42325114	42325826	95.3981	298.264	251.248	169.528	132.581	184.767	Promoter (<=1kb)	MEGF8
chr1	26997734	26998031	68.1057	165.72	190.926	149.995	104.399	184.766	Intron (ENST00000522111.3/388610, intron 1 of 1)	TRNP1
chr19	52569689	52570870	37.6961	263.091	320.42	127.395	105.592	184.748	Promoter (<=1kb)	ZNF701
chr1	151539492	151540557	44.5042	212.286	249.911	111.656	93.815	184.744	Promoter (<=1kb)	TUFT1
chr6	116615975	116617048	75.6457	205.723	245.071	230.871	190.919	184.655	Promoter (<=1kb)	RSPH4A
chr8	23008670	23009062	53.4678	99.3959	156.197	159.556	138.161	184.642	Promoter (<=1kb)	RHOBTB2
chr6	42563669	42564557	93.3758	273.412	312.349	162.24	133.058	184.613	Promoter (<=1kb)	UBR2
chr5	162068503	162068957	60.1346	148.65	257.589	349.511	208.983	184.565	Promoter (<=1kb)	GABRG2
chr4	38752693	38753504	56.5893	218.045	264.307	312.945	237.042	184.402	Distal Intergenic	TLR10
chr7	91263963	91264644	77.2481	303.666	309.162	251.398	183.275	184.353	Promoter (<=1kb)	FZD1
chr14	22588986	22590011	73.2768	326.94	323.64	153.575	136.47	184.332	Promoter (<=1kb)	DAD1
chr17	62670073	62670518	41.5651	94.1897	188.944	135.915	129.456	184.318	Intron (ENST00000303375.10/9902, intron 6 of 29)	MRC2
chr1	37451853	37452445	29.421	101.027	224.079	207.757	206.241	184.306	Intron (ENST00000668045.1/728431, intron 1 of 1)	LINC01137
chr5	83076968	83078085	64.717	236.296	240.381	213.087	201.355	184.288	Promoter (<=1kb)	TMEM167A
chr1	109397898	109398601	110.468	206.528	226.24	165.603	200.299	184.283	Promoter (<=1kb)	SORT1
chr6	56542484	56543275	61.3695	403.288	456.554	323.567	251.367	184.271	Promoter (<=1kb)	DST
chr19	506797	507524	88.6394	440.089	273.775	150.4	114.972	184.24	Promoter (<=1kb)	TPGS1
chr19	45730839	45731399	78.4923	207.577	184.927	105.137	110.124	184.209	Promoter (<=1kb)	FBXO46
chr20	35539808	35540283	48.1705	73.4941	190.2	124.599	127.61	184.145	Promoter (1-2kb)	ERGIC3
chr5	140647304	140648182	56.2513	297.384	324.023	211.768	171.979	184.114	Promoter (<=1kb)	NDUFA2
chr13	66224444	66225430	49.7847	129.341	201.415	216.642	190.407	184.085	Distal Intergenic	MIR4704
chr11	65859206	65859855	160.494	314.025	162.478	110.729	117.833	184.044	Promoter (<=1kb)	CFL1
chr1	33472057	33472744	92.6608	230.468	257.385	146.379	133.896	184.032	Promoter (<=1kb)	ZSCAN20
chr1	156338007	156338919	86.9199	409.293	365.756	156.88	164.58	183.993	Promoter (<=1kb)	TSACC
chr7	133081727	133082559	76.4884	258.32	260.308	163.91	167.137	183.989	Promoter (<=1kb)	CHCHD3
chr19	45770294	45770891	106.358	319.245	217.661	123.626	124.661	183.842	Promoter (<=1kb)	DM1-AS
chr11	73628485	73629584	29.8114	93.5083	213.595	175.067	124.003	183.681	Distal Intergenic	PLEKHB1
chr19	40487998	40488283	82.9129	57.5023	109.233	134.859	95.7923	183.622	Intron (ENST00000595535.5/57731, intron 3 of 26)	SPTBN4
chr7	33129002	33129719	110.783	396.569	357.045	264.821	238.204	183.599	Promoter (<=1kb)	BBS9
chr7	1576282	1577196	31.6446	150.496	355.079	200.101	180.017	183.488	Intron (ENST00000437621.6/114796, intron 3 of 3)	PSMG3
chr12	121663920	121664507	47.0469	76.8512	140.01	96.4138	118.571	183.478	Intron (ENST00000355329.7/283385, intron 1 of 5)	MORN3
chr5	124748317	124749416	42.4253	143.524	140.903	95.4852	96.5732	183.437	Promoter (<=1kb)	ZNF608
chr11	108222387	108223573	81.0316	427.057	373.071	196.502	186.27	183.326	Promoter (<=1kb)	ATM
chr13	27620460	27620840	103.028	260.611	245.459	205.111	243.968	183.227	Promoter (<=1kb)	LNX2
chr7	23470339	23470935	73.0124	334.028	312.245	169.595	177.404	183.191	Promoter (<=1kb)	IGF2BP3
chr19	13827762	13827957	28.3379	45.2685	63.881	49.4553	52.9229	183.082	Exon (ENST00000587762.2/284454, exon 1 of 1)	MIR24-2
chr4	183183012	183183766	62.7279	105.166	238.543	232.69	218.62	183.012	Intron (ENST00000403733.8/80014, intron 1 of 22)	WWC2
chr3	123584989	123585796	55.4997	457.982	395.824	136.669	113.614	182.991	Promoter (<=1kb)	MYLK-AS1
chr2	65432504	65432848	69.7286	256.193	319.516	183.985	234.053	182.954	Promoter (<=1kb)	SPRED2
chr10	102241555	102241811	111.05	196.719	222.236	111.774	130.7	182.851	Promoter (<=1kb)	PITX3
chr17	27345115	27345759	54.5589	137.511	175.746	178.776	127.769	182.829	Intron (ENST00000666005.1/ENST00000666005.1, intron 2 of 3)	WSB1
chr19	23758431	23759079	51.8225	197.006	240.388	138.659	114.266	182.453	Promoter (<=1kb)	ZNF681
chr19	16495973	16496574	114.665	307.894	273.772	157.55	112.988	182.45	Promoter (<=1kb)	CALR3
chr5	34838814	34839644	59.1861	300.438	347.09	213.197	206.116	182.441	Promoter (<=1kb)	TTC23L
chr19	46697043	46697843	90.956	165.044	187.111	170.182	143.287	182.435	Promoter (<=1kb)	PRKD2
chr17	28335375	28336740	77.9602	290.401	254.121	183.773	164.34	182.367	Promoter (<=1kb)	TNFAIP1
chr1	92784815	92785811	67.7712	278.306	333.016	239.352	220.812	182.365	Promoter (<=1kb)	EVI5
chr9	128733273	128733651	55.6862	200.566	222.204	197.723	126.723	182.341	Exon (ENST00000291900.7/10444, exon 15 of 16)	LOC100506100
chr13	110706032	110706595	78.5654	362.335	402.852	290.494	268.856	182.325	Promoter (<=1kb)	CARS2
chr6	88728788	88729183	26.5766	156.127	222.247	286.052	192.989	182.294	Intron (ENST00000369485.9/8732, intron 13 of 15)	RNGTT
chr5	83471433	83471945	104.205	225.283	233.537	147.059	113.916	182.292	Promoter (<=1kb)	VCAN
chr16	15056051	15056598	86.1888	294.089	311.73	171.558	142.633	182.23	Promoter (<=1kb)	NTAN1
chr7	74138384	74139538	38.4487	75.7084	200.218	122.67	131.246	182.229	Distal Intergenic	LIMK1
chr1	229229173	229230047	27.2881	158.843	245.625	261.718	275.274	182.226	Intron (ENST00000651412.1/ENST00000651412.1, intron 2 of 3)	LOC105373159
chr11	75334489	75335299	26.8511	155.158	307.139	173.22	175.489	182.181	Promoter (<=1kb)	MIR326
chr9	110047125	110048739	39.9151	131.762	260.012	284.082	240.682	182.126	Promoter (<=1kb)	PALM2AKAP2
chr15	48810413	48811778	74.9219	283.673	325.738	233.666	211.41	182.099	Promoter (<=1kb)	CEP152
chr4	119300183	119301191	54.5594	240.94	373.591	252.16	220.446	182.097	Promoter (<=1kb)	C4orf3
chr6	159761909	159762689	84.986	271.7	351.775	268.27	188.695	182.09	Promoter (<=1kb)	ACAT2
chr5	96434088	96434753	33.6434	205.649	300.644	207.985	225.538	182.053	Promoter (<=1kb)	PCSK1
chr7	13990317	13991693	81.9887	229.365	307.252	225.328	241.592	182.041	Promoter (<=1kb)	ETV1
chr8	80084137	80084595	71.1085	119.011	203.789	266.415	209.123	182.031	Intron (ENST00000379096.9/7163, intron 1 of 5)	TPD52
chr12	3084594	3085171	33.9387	155.428	341.186	288.63	219.075	182.017	Intron (ENST00000537971.5/10867, intron 1 of 7)	TSPAN9
chr7	1059193	1060467	103.409	104.035	130.855	138.153	125.844	182.005	Promoter (2-3kb)	GPR146
chr4	38318739	38319379	49.0081	112.395	175.086	161.058	139.24	182.002	Distal Intergenic	LINC02513
chr3	101676124	101676684	101.335	355.578	280.139	210.873	221.458	181.977	Promoter (<=1kb)	ZBTB11-AS1
chr17	8382977	8383741	77.3062	232.638	223.375	121.194	85.3938	181.976	Promoter (<=1kb)	KRBA2
chr8	27774253	27774774	88.9898	298.958	272.62	167.836	203.711	181.934	Promoter (<=1kb)	ESCO2
chr8	143609584	143610171	111.147	197.414	143.728	119.359	167.083	181.918	Promoter (<=1kb)	PYCR3
chr3	127732278	127732957	25.589	143.564	263.811	234.891	187.201	181.791	Intron (ENST00000265052.9/11343, intron 3 of 7)	MGLL
chr17	7835295	7835872	83.9669	278.974	205.633	117.484	144.942	181.669	Distal Intergenic	KDM6B
chr12	14260099	14261015	39.2305	186.427	258.277	193.068	186.727	181.6	Distal Intergenic	ATF7IP
chr12	751169	751705	45.1221	384.409	406.387	138.592	163.962	181.557	Promoter (<=1kb)	WNK1
chr1	219834193	219834825	38.2709	68.2821	210.683	218.8	188.304	181.512	Intron (ENST00000484239.5/55532, intron 4 of 8)	SLC30A10
chr3	193657468	193658204	26.516	61.484	195.513	247.77	192.282	181.463	Intron (ENST00000361150.6/4976, intron 21 of 28)	OPA1
chr5	134366887	134367357	39.6961	239.034	378.352	245.347	263.549	181.276	Promoter (<=1kb)	CDKL3
chr8	32927488	32928427	57.5614	168.895	283.304	229.126	195.343	181.239	Exon (ENST00000659524.1/ENST00000659524.1, exon 1 of 3)	NRG1
chr7	73741602	73741895	58.4186	121.132	254.856	276.577	190.678	181.196	Promoter (2-3kb)	ABHD11
chr9	37464786	37466645	59.8001	307.98	264.691	143.923	143.271	181.113	Promoter (<=1kb)	ZBTB5
chr12	108731428	108732475	85.4379	277.577	270.131	160.056	179.055	181.098	Promoter (<=1kb)	CORO1C
chr3	187745350	187745949	50.0171	353.054	326.581	125.823	122.733	181.09	Promoter (<=1kb)	BCL6
chr4	121869725	121870815	73.4619	297.519	374.791	282.171	207.351	181.069	Promoter (<=1kb)	BBS7
chr2	65130004	65130972	93.1966	263.224	213.351	135.721	129.016	181.067	Promoter (<=1kb)	RAB1A
chr11	59095064	59095548	32.5601	51.9133	120.026	260.092	170.486	181.041	Distal Intergenic	GLYATL1B
chr7	65373431	65374248	54.696	244.811	318.387	187.112	182.566	181.027	Promoter (<=1kb)	ZNF92
chr6	26231225	26231504	26.1681	66.5422	131.378	324.803	252.267	181.024	Downstream (2-3kb)	H1-3
chr20	50509634	50510497	79.873	272.872	295.973	104.421	118.406	180.985	Promoter (<=1kb)	PTPN1
chr12	32016957	32017263	50.2035	40.8693	91.4471	96.7388	86.2834	180.967	Distal Intergenic	RESF1
chr22	26645018	26645795	67.4198	237.937	239.025	113.429	125.279	180.947	Promoter (<=1kb)	MIAT
chr12	4908674	4909156	74.6403	163.369	272.438	339.888	210.575	180.939	Promoter (<=1kb)	KCNA1
chr11	119334145	119334738	97.2751	238.09	230.542	146.391	156.6	180.811	Promoter (<=1kb)	RNF26
chr10	97291932	97292943	76.0423	237.069	231.228	137.985	157.253	180.806	Promoter (<=1kb)	ARHGAP19
chr11	7548433	7549206	35.6285	136.593	363.976	308.541	317.343	180.767	5' UTR	PPFIBP2
chr6	34005830	34006551	38.3507	146.265	365.786	139.461	140.066	180.736	Distal Intergenic	MIR1275
chr13	100510197	100511078	29.8367	100.796	238.568	144.455	164.787	180.684	Intron (ENST00000376279.7/5095, intron 21 of 22)	PCCA
chr7	104944900	104945543	48.2468	244.834	466.792	226.447	238.715	180.661	Intron (ENST00000653259.1/ENST00000653259.1, intron 1 of 1)	LHFPL3-AS2
[truncated: 15,565 more rows]

## Sheet: module 2
seqnames	start	end	pES	8dAPRnegOCT4neg	8dAPRposOCT4neg	10dAPRposOCT4neg	10dAPRposOCT4pos	nES	annotation	SYMBOL
chr2	84906389	84906670	4784.8	28.8017	17.0851	8.53058	16.1468	15.0814	Promoter (<=1kb)	TRABD2A
chrX	47586516	47586784	1864.9	4.45401	0.172186	0	3.1189	6.79958	Promoter (<=1kb)	MIR4769
chr10	46979	48089	1434.42	0.93269	0.166761	1.19409	1.23572	0.483034	Promoter (1-2kb)	TUBB8
chr7	76424950	76425285	1168.83	7.36302	9.04579	2.68485	1.13499	5.65667	Promoter (<=1kb)	ZP3
chr1	17825776	17827013	983.045	6.37349	10.1765	1.71455	5.60636	6.33246	Promoter (2-3kb)	ACTL8
chr4	189982345	189983451	977.013	1.66931	1.29205	0.559254	0	4.18527	Exon (ENST00000604941.3/ENST00000604941.3, exon 6 of 6)	FRG1
chr7	5527191	5527881	956.981	13.4672	11.304	4.3645	3.77493	8.07049	Promoter (<=1kb)	ACTB
chr7	141708608	141709104	908.928	4.32627	3.39417	4.00391	10.282	2.33952	Promoter (<=1kb)	WEE2
chrX	12976793	12977186	883.002	4.90568	8.91092	1.79578	16.648	16.5717	Promoter (1-2kb)	TMSB4X
chr4	41267981	41268411	812.543	29.0443	50.5651	46.232	32.5613	22.2256	3' UTR	UCHL1
chr16	90094403	90096339	808.074	2.83171	2.47778	0.0410933	1.61048	6.52921	Promoter (2-3kb)	PRDM7
chr1	17822984	17823344	805.371	2.63918	2.67387	8.01123	3.12691	8.73359	Promoter (<=1kb)	ACTL8
chr1	8861013	8861434	799.208	5.19747	2.64298	3.35325	3.3075	8.70045	3' UTR	MIR6728
chr18	47338	48617	765.698	1.24861	1.76153	0.670225	2.20471	3.06408	Promoter (<=1kb)	TUBB8B
chr11	18407141	18407835	741.37	3.23042	4.30524	2.22696	5.48713	5.72686	3' UTR	LDHC
chr18	38535781	38537586	719.628	1.08715	0.605263	2.8893	2.15384	4.60581	Distal Intergenic	MIR924HG
chr8	38143659	38144378	713.173	5.1811	9.1478	4.86431	0.550847	11.3169	3' UTR	STAR
chr1	26281052	26281504	711.788	11.4945	4.66248	5.66185	6.22965	10.9877	Promoter (<=1kb)	SH3BGRL3
chr17	81510001	81510832	693.558	15.8553	11.6597	6.61189	6.43537	11.4168	Promoter (1-2kb)	ACTG1
chr1	151982933	151983313	688.368	1.50341	1.65821	5.33902	8.18764	2.32408	3' UTR	S100A10
chr12	49272278	49273306	688.189	6.68826	9.32932	3.28327	3.42442	10.4871	Promoter (2-3kb)	TUBA1C
chr2	70088080	70089002	651.076	35.5659	31.1841	10.0707	11.4448	21.6628	Promoter (<=1kb)	PCBP1-AS1
chr5	132864147	132864582	640.784	6.17269	7.69983	15.7005	8.50178	4.59518	Promoter (1-2kb)	GDF9
chr11	65855939	65856227	601.119	19.2224	3.05795	1.98918	8.12854	24.4959	Promoter (<=1kb)	CFL1
chr5	132861216	132862552	593.64	4.62329	1.76958	4.3791	6.92545	5.05076	3' UTR	GDF9
chr11	65854847	65855449	588.543	8.19123	0.737401	1.76004	0	7.43866	Promoter (1-2kb)	CFL1
chr16	56609273	56609484	585.228	22.9049	21.5073	0	4.82092	23.3309	Promoter (<=1kb)	MT2A
chr17	16441392	16442012	573.53	10.3942	13.2226	11.9917	8.49915	14.3885	Promoter (<=1kb)	SNORD65
chr5	103028879	103029690	569.931	6.82021	4.38082	7.73323	6.1712	4.79153	3' UTR	PAM
chr1	161284353	161285425	561.556	11.0012	10.7192	4.07179	11.7641	14.3332	3' UTR	MPZ
chr15	44715426	44715690	560.566	4.50494	0.790028	0	0	8.79231	Promoter (<=1kb)	B2M
chr6	25619773	25620500	525.868	0.90938	0.152697	2.42973	2.3049	0.184289	3' UTR	CARMIL1
chr13	39012719	39014454	513.655	7.44604	21.2636	9.60838	9.06819	8.51655	Promoter (<=1kb)	PROSER1
chr14	56801037	56802358	503.806	6.37621	3.93528	1.9401	6.28862	12.7871	3' UTR	OTX2
chr3	129551107	129551423	497.836	3.97708	3.25541	7.17022	8.61358	1.04396	Promoter (2-3kb)	H1-8
chr18	38538011	38539817	497.659	5.90225	2.50174	2.8877	2.53252	3.09359	Distal Intergenic	MIR924HG
chr7	141730290	141731225	488.001	1.6337	0.890731	1.22836	2.52607	2.8715	Promoter (2-3kb)	WEE2-AS1
chr3	41240024	41240430	482.244	1.15984	0.637299	0	6.18415	1.14275	Promoter (2-3kb)	CTNNB1
chr11	16974662	16975027	480.8	0.157289	0.642884	0	0	5.86504	Exon (ENST00000459748.1/ENST00000459748.1, exon 1 of 1)	PLEKHA7
chr19	10133348	10133698	477.253	2.14444	1.08735	3.02366	3.86788	4.16631	Promoter (1-2kb)	DNMT1
chr15	43793719	43794019	462.651	6.48354	7.18314	1.46914	3.09139	10.3111	Promoter (<=1kb)	MIR1282
chr10	100364147	100364797	456.532	4.33416	5.06012	5.06741	9.63056	2.80966	3' UTR	OLMALINC
chrX	48528238	48528691	453.301	3.48069	4.22983	0	1.54558	2.71872	Promoter (1-2kb)	EBP
chr7	76433471	76433647	452.084	5.647	5.10806	0	3.01638	6.9987	Promoter (<=1kb)	ZP3
chr1	45511067	45511402	445.255	7.65001	12.2688	11.687	10.0333	23.931	3' UTR	PRDX1
chr3	127196600	127198135	437.957	5.28173	5.46166	3.22445	3.27728	6.85954	5' UTR	C3orf56
chr11	111494831	111495283	434.903	3.47249	1.79955	2.92854	1.01021	4.5412	Exon (ENST00000356018.6/54766, exon 5 of 6)	LOC728196
chr9	19115783	19116602	428.233	5.94633	7.28435	9.03834	9.41297	15.8051	Promoter (1-2kb)	PLIN2
chr11	60046945	60048369	424.293	1.27466	0.873704	1.36232	2.67083	5.05896	3' UTR	OOSP2
chr6	86728242	86730227	421.466	2.33025	0.746312	1.11332	2.68831	2.72469	Exon (ENST00000407695.1/ENST00000407695.1, exon 1 of 1)	HTR1E
chr1	192810989	192812218	418.259	9.98366	6.32636	4.45805	15.9053	9.47139	Promoter (1-2kb)	RGS2
chr6	73353108	73353390	415.238	4.75239	12.6744	3.78144	1.3745	7.50617	Promoter (<=1kb)	DPPA5
chr1	94896998	94898076	414.714	1.814	3.0375	5.6475	6.00838	6.2543	3' UTR	CNN3
chr4	165341757	165343135	414.148	1.93075	3.02293	0.448944	2.89819	4.74451	3' UTR	MSMO1
chr6	153282336	153282749	411.262	3.9039	3.6674	9.82689	6.44805	0	Exon (ENST00000492974.2/ENST00000492974.2, exon 1 of 1)	RGS17
chrX	47583409	47583523	410.218	4.22998	1.65939	0	0	0	Promoter (<=1kb)	TIMP1
chr6	73372978	73373304	409.248	2.68033	0.339949	0	0	0	Exon (ENST00000424573.1/ENST00000424573.1, exon 1 of 1)	OOEP
chr12	7717181	7717527	405.277	1.99496	0	0	0	0.0902151	3' UTR	DPPA3
chr5	151662466	151663604	401.586	4.60188	2.54241	3.80479	6.26107	6.36852	3' UTR	SPARC
chr14	98972837	98973186	401.532	0.699035	0.381131	0	0.871671	0	Exon (ENST00000417615.1/ENST00000417615.1, exon 1 of 1)	C14orf177
chrX	47585551	47585676	397.341	7.51579	15.0276	0	0	0	Promoter (<=1kb)	TIMP1
chr1	171626467	171626882	384.841	2.47015	4.16862	5.95283	0	5.59012	3' UTR	MYOCOS
chr17	75777494	75778704	381.488	10.955	4.01448	0.876386	5.50462	24.0961	Promoter (<=1kb)	H3-3B
chr14	95712218	95712397	380.786	4.11769	5.29055	5.25739	5.08475	3.55283	Promoter (<=1kb)	TCL1A
chr17	81511907	81512124	371.995	41.0038	7.57236	6.41002	0.419841	15.2626	Promoter (<=1kb)	ACTG1
chr18	3255752	3256222	370.776	1.97698	3.08	3.24851	1.39264	8.80177	Promoter (<=1kb)	MYL12A
chr11	75404021	75404210	364.601	4.50695	16.577	0	10.4371	18.1238	Promoter (<=1kb)	SNORD15B
chr6	12514093	12514421	362.655	5.66054	7.19689	5.59147	8.4617	1.45445	Exon (ENST00000391491.2/ENST00000391491.2, exon 1 of 1)	LINC02530
chr3	149369026	149369857	360.328	6.45907	2.36823	2.20042	1.37508	8.89045	3' UTR	TM4SF1
chr2	47160198	47160784	357.669	0.134848	0.558657	7.29232	3.94999	0	3' UTR	CALM2
chr3	161429267	161429583	356.559	2.3472	4.33081	0	0.625568	0	Promoter (2-3kb)	LINC02067
chr20	36549069	36549812	355.066	3.68696	3.21238	0.879665	0.430563	10.9398	3' UTR	MYL9
chr3	185506266	185506815	355.011	4.95868	3.24226	3.13567	5.89368	9.7573	3' UTR	TMEM41A
chrX	47585207	47585319	354.95	2.75102	6.88622	2.97416	0.60747	0	Promoter (<=1kb)	TIMP1
chrX	2740778	2741278	354.362	3.43568	2.78463	1.05919	5.34355	2.3744	3' UTR	XG
chr19	14515093	14517047	352.061	11.8993	7.55493	7.23822	4.58408	13.5238	Promoter (<=1kb)	TECR
chr17	39204531	39204713	349.064	12.0798	9.56733	5.89613	7.21034	16.5443	3' UTR	RPL19
chr2	38482115	38482409	346.032	1.0733	1.4759	0	4.26602	2.27395	Exon (ENST00000394878.2/ENST00000394878.2, exon 1 of 1)	LINC02613
chr4	189984090	189984358	342.83	1.02723	2.83762	2.63025	4.73505	11.5211	Exon (ENST00000428444.2/ENST00000428444.2, exon 3 of 4)	FRG1
chr1	201386369	201387171	341.076	5.03628	3.24168	1.10139	3.70433	1.79329	Promoter (<=1kb)	LAD1
chr17	18650391	18651738	339.224	2.77856	2.58323	6.41664	6.17864	4.01759	Exon (ENST00000447794.1/ENST00000447794.1, exon 1 of 1)	TBC1D28
chr19	38291839	38292440	339.109	7.239	8.69732	9.99013	2.91401	12.3614	Promoter (1-2kb)	SPINT2
chr5	138468843	138469273	335.111	10.2664	1.57761	6.87426	1.9466	20.8663	3' UTR	EGR1
chrX	119470935	119471279	329.477	4.34053	5.16077	5.24243	0.840089	10.5256	Promoter (<=1kb)	SLC25A5
chr13	45340005	45340177	327.525	24.1626	13.3974	2.35164	9.78739	18.9224	Promoter (<=1kb)	TPT1
chr17	16381944	16382704	326.602	7.75197	7.03838	3.71898	1.17263	20.4624	Promoter (<=1kb)	UBB
chr11	33708806	33710335	320.859	2.66756	1.53788	4.56661	5.95712	6.22586	3' UTR	CD59
chr3	101576471	101576651	318.923	4.5919	0.941714	9.87032	6.32081	5.97926	Promoter (1-2kb)	PCNP
chr5	43289440	43290085	317.697	0.737419	0.866132	0	1.12164	3.17062	3' UTR	HMGCS1
chr3	49359221	49360357	316.53	9.13578	6.35498	3.88927	4.80971	13.8057	Promoter (<=1kb)	GPX1
chr13	45336920	45337363	314.804	2.46673	5.13879	3.30662	3.69331	19.0568	Promoter (<=1kb)	SNORA31
chrX	78125790	78126296	313.008	1.59674	1.29727	5.05881	3.98656	7.80633	Promoter (<=1kb)	PGK1
chr17	17383473	17384059	312.231	9.04828	11.3309	2.41068	1.949	11.8012	Exon (ENST00000392730.2/ENST00000392730.2, exon 1 of 1)	NT5M
chr20	5115008	5115353	308.94	3.27354	2.50867	0	4.10013	9.33195	Promoter (1-2kb)	TMEM230
chr5	116051873	116052112	306.832	1.71504	0.988117	0	1.52542	0	Promoter (<=1kb)	ARL14EPL
chr12	49184831	49185915	306.214	10.7508	1.90395	0.97816	1.01929	3.42105	Promoter (<=1kb)	TUBA1A
chr12	104265294	104265860	302.419	4.67421	9.32405	6.86322	8.43422	5.3397	Exon (ENST00000462885.1/ENST00000462885.1, exon 1 of 1)	TXNRD1
chrX	50910412	50911109	302.148	2.59591	2.5747	3.14235	0	2.54999	Promoter (<=1kb)	BMP15
chr11	123059480	123060003	299.206	20.1762	11.8694	7.32516	6.69556	13.7747	Promoter (<=1kb)	HSPA8
chr3	51993667	51994040	297.703	8.20802	10.1999	3.64173	0.652587	5.69176	Promoter (1-2kb)	RPL29
chr18	3277771	3278242	297.671	4.95485	10.5786	25.1086	13.8969	22.5121	3' UTR	MYL12B
chr15	66499333	66499638	294.268	3.4757	7.69545	0	11.316	6.51816	Promoter (<=1kb)	RPL4
chr22	37679595	37679794	293.672	8.67115	5.03013	2.47638	2.7839	5.4336	Promoter (1-2kb)	NOL12
chr8	8227912	8228112	293.537	0	0.479311	0	0	0	Promoter (<=1kb)	FAM86B3P
chr11	4574795	4576361	292.715	2.14691	1.97923	1.98106	2.48234	2.85392	Intron (ENST00000668205.1/ENST00000668205.1, intron 1 of 3)	OR52I2
chr20	56369433	56370640	292.232	3.38592	2.72387	1.88891	5.73296	5.84186	3' UTR	FAM210B
chr6	35450155	35450547	291.837	8.49234	1.17858	0	0.81511	6.22452	Promoter (1-2kb)	FANCE
chr3	14064024	14065930	290.599	4.7935	2.86603	2.22612	0.839903	2.94778	Exon (ENST00000532880.6/348825, exon 5 of 5)	TPRXL
chr11	60030793	60031094	289.937	1.07701	1.93861	5.68137	0	7.46336	3' UTR	OOSP4B
chr11	67586391	67586625	283.642	12.4812	12.0939	22.882	9.08762	10.8662	Promoter (<=1kb)	GSTP1
chr7	99188316	99188562	283.491	14.6425	14.7092	7.05388	2.16153	2.29941	Exon (ENST00000327442.6/402569, exon 6 of 10)	KPNA7
chr7	92112191	92112810	282.637	1.69453	2.77908	3.28091	3.44451	6.78027	3' UTR	CYP51A1
chr7	98629063	98629849	282.507	13.0039	2.66961	2.10148	5.13643	7.3872	3' UTR	NPTX2
chr1	44777628	44777779	279.788	14.6428	20.6846	0	13.9998	10.3859	Promoter (<=1kb)	SNORD38A
chr5	76968727	76969441	279.55	3.71574	3.37636	0	0.853384	5.90442	3' UTR	CRHBP
chrX	50915763	50917743	279.062	2.93433	1.04654	2.81264	3.71538	3.44945	Exon (ENST00000252677.3/9210, exon 2 of 2)	BMP15
chr21	18857765	18858256	278.332	2.16757	0.248536	0	3.25548	1.18165	Exon (ENST00000358455.4/ENST00000358455.4, exon 1 of 1)	MIR548XHG
chr3	98628288	98628581	277.671	3.6812	6.73029	4.30177	15.1764	10.9825	Distal Intergenic	CPOX
chr1	209734321	209734819	277.328	4.82807	3.15594	1.94962	0	5.82538	3' UTR	HSD11B1-AS1
chr11	67506562	67506991	276.961	15.975	6.20445	5.10084	9.01063	10.2338	Promoter (<=1kb)	PITPNM1
chr7	133034727	133035749	274.896	4.51243	8.59169	8.5589	2.01302	8.38027	Promoter (<=1kb)	MIR3654
chr7	99195077	99195329	273.649	2.6736	4.41577	3.25103	0	3.41152	Exon (ENST00000327442.6/402569, exon 4 of 10)	KPNA7
chrX	103377522	103378045	271.661	5.71695	4.86869	0.793277	0	7.15194	Promoter (<=1kb)	BEX3
chr5	132934272	132934913	270.881	7.0906	7.49312	10.208	11.1912	14.705	Promoter (<=1kb)	AFF4
chr10	71816385	71817464	267.535	6.13523	3.95075	3.68508	5.39548	1.55695	Promoter (1-2kb)	PSAP
chr19	39433239	39433403	266.594	13.1577	12.3739	3.96649	13.0354	24.7456	Promoter (<=1kb)	RPS16
chr1	92841765	92841916	260.304	3.02988	3.04724	0	0	11.7687	Promoter (1-2kb)	SNORA66
chr12	56159588	56159725	259.477	41.3612	18.5541	17.2398	1.38172	23.6892	Promoter (<=1kb)	MYL6
chr1	54849658	54852363	257.337	6.38489	4.46345	4.42537	3.81074	4.6605	3' UTR	DHCR24
chr16	18791721	18793347	255.963	4.29666	2.95501	8.40933	4.5472	12.0887	Promoter (1-2kb)	RPS15A
chr3	129169587	129171274	254.426	2.5504	1.28417	0.943102	3.87681	3.13417	3' UTR	ISY1
chr14	56804185	56804354	253.72	20.2334	17.6989	4.78627	0.717847	15.5734	Promoter (1-2kb)	OTX2
chr10	22208532	22209969	251.435	3.33994	4.65628	5.78133	4.1318	4.72089	Promoter (<=1kb)	EBLN1
chr1	209675296	209676344	250.823	38.1777	44.8344	22.258	10.1283	11.0161	Promoter (<=1kb)	G0S2
chr9	33110696	33111215	250.107	8.61439	5.84319	7.56859	1.7601	8.42818	3' UTR	SMU1
chr9	87731100	87731358	249.772	3.24235	1.15169	3.75622	0.912899	5.57717	3' UTR	CTSL
chr12	49269535	49269650	242.013	7.13394	9.13583	11.8939	4.73407	13.4163	Promoter (<=1kb)	TUBA1C
chr1	153534627	153534837	240.941	3.85035	3.7669	3.77241	1.69893	6.40082	Promoter (1-2kb)	S100A6
chr2	216501352	216501457	239.37	4.02567	8.33724	6.09082	7.62712	14.8086	Promoter (2-3kb)	RPL37A
chr1	8865292	8865472	237.607	7.18802	1.1362	7.42717	7.62712	3.48378	Promoter (1-2kb)	MIR6728
chr7	99184944	99185159	237.452	22.4674	24.1969	10.482	1.76554	12.8366	Exon (ENST00000327442.6/402569, exon 7 of 10)	KPNA7
chr11	123060607	123060774	236.703	54.9463	29.8751	7.79132	20.2482	19.805	Promoter (<=1kb)	HSPA8
chrX	51406826	51408693	235.558	7.80198	16.4171	8.85367	7.41072	3.49771	Promoter (<=1kb)	EZHIP
chr19	4657576	4658055	235.536	7.43883	2.17309	2.08207	3.92479	8.07772	3' UTR	MYDGF
chr6	31730665	31731013	235.087	22.0003	19.7429	11.7838	8.41387	21.2457	Promoter (<=1kb)	DDAH2
chr3	139517449	139517685	234.377	6.64337	0.848186	0	0	8.7555	Promoter (<=1kb)	RBP1
chr2	147390540	147390941	234.358	5.55808	7.85562	0.198004	2.65621	0.100121	Distal Intergenic	ACVR2A
chr16	11819873	11820284	232.003	9.26393	8.59357	6.26822	4.88727	13.8071	Exon (ENST00000571259.5/400500, exon 3 of 3)	BCAR4
chr17	81843197	81844067	231.381	6.25083	5.01362	4.01086	3.33631	6.91609	Promoter (1-2kb)	P4HB
chr11	123057574	123058063	230.698	10.7088	19.1133	16.1723	12.7326	19.9875	Promoter (<=1kb)	SNORD14E
chr2	157210529	157211454	230.174	4.15594	1.51659	6.22723	2.56983	2.55962	Exon (ENST00000434574.1/ENST00000434574.1, exon 1 of 1)	GALNT5
chr2	17339202	17339681	228.848	6.44039	13.4728	2.45058	2.86016	4.93794	Distal Intergenic	RAD51AP2
chr15	64155857	64156290	227.621	13.5795	3.45784	9.53706	10.0875	6.3681	Promoter (2-3kb)	SNX22
chr18	48756	48991	227.185	2.35698	1.02842	0	2.2946	2.84243	Promoter (<=1kb)	TUBB8B
chr8	56112887	56114073	227	37.8143	64.0117	17.1594	21.7183	24.719	Promoter (<=1kb)	MOS
chr19	55732045	55733512	226.541	3.4494	4.6217	2.65085	1.83924	4.67925	Exon (ENST00000332836.7/338321, exon 2 of 9)	NLRP9
chr16	78018024	78018463	226.363	3.87928	1.04847	7.17586	0	8.17174	Intron (ENST00000563114.1/ENST00000563114.1, intron 1 of 1)	CLEC3A
chr6	44233428	44234056	226.137	10.6372	5.67893	4.35883	7.54223	11.7526	Promoter (1-2kb)	SLC29A1
chr2	216694181	216695522	225.914	33.6634	47.8408	10.5313	8.6274	10.997	Promoter (<=1kb)	IGFBP5
chr4	88758768	88759062	225.449	5.12743	5.82508	0	0	0	Promoter (<=1kb)	FAM13A
chr19	55881567	55881837	222.121	4.47159	0.963961	0.881156	0	2.42582	3' UTR	NLRP4
chr5	160427733	160427861	221.596	4.42915	2.44157	0	0	7.9735	Exon (ENST00000352433.10/9232, exon 5 of 6)	PTTG1
chr1	8863895	8864069	221.35	12.6649	8.75542	0	4.79419	6.77203	Promoter (2-3kb)	MIR6728
chrX	72275557	72275713	220.716	4.12966	1.85272	0	2.42902	0.655147	Promoter (<=1kb)	RPS4X
chr7	45892976	45893616	220.397	3.29824	0.407541	4.27723	3.97419	8.90931	3' UTR	IGFBP1
chr7	26191875	26192316	219.896	2.41602	6.12823	16.9681	9.80135	20.0941	3' UTR	HNRNPA2B1
chr10	96750569	96750829	219.706	7.25938	11.5848	1.08435	10.4033	4.09514	Promoter (<=1kb)	RPL13AP5
chr12	10363715	10364020	219.487	14.2508	12.4483	2.89026	2.49252	7.74579	Promoter (<=1kb)	LOC101928100
chr12	98601370	98601694	218.362	2.62597	6.49307	2.17703	3.63755	14.5584	Promoter (<=1kb)	SLC25A3
chr5	131159306	131159600	217.329	2.41492	5.14993	0	5.81729	9.92957	3' UTR	HINT1
chr5	97909685	97910001	217.06	2.73765	1.10462	0	1.92483	3.45635	Intron (ENST00000669006.1/109729164, intron 2 of 2)	LINC02234
chr13	32311312	32312029	216.892	14.0592	19.0278	8.1544	2.35825	7.43688	Promoter (<=1kb)	ZAR1L
chr16	30069494	30070396	216.852	20.3862	24.0648	10.9696	9.99212	20.0477	Promoter (<=1kb)	ALDOA
chr12	31791582	31792246	216.141	4.42146	9.77345	5.31982	1.49101	6.60391	Promoter (<=1kb)	H3-5
chr1	228097863	228099138	214.988	8.57425	19.1196	7.98473	6.31808	13.3427	Promoter (<=1kb)	MIR3620
chr21	34142425	34142990	214.938	1.75704	0	0.703161	0.741151	4.74864	3' UTR	LINC00310
chr2	30158648	30160453	214.684	2.51573	1.29567	4.0793	4.17675	5.80927	Promoter (2-3kb)	YPEL5
chr10	17237230	17237560	212.794	0.982651	0	0	6.49802	5.29625	3' UTR	VIM
chr2	69942704	69942902	212.278	0.817229	2.43926	0	0.229963	0	3' UTR	ASPRV1
chr16	18789009	18789099	211.541	13.3639	10.6786	23.4226	7.45949	11.942	Promoter (<=1kb)	RPS15A
chr4	90838734	90838984	211.118	2.99306	6.59893	0	0	0.481061	Exon (ENST00000402089.4/ENST00000402089.4, exon 1 of 1)	CCSER1
chr15	40035970	40036493	210.59	1.02172	1.26933	2.04227	0.0145556	3.38821	Promoter (2-3kb)	SRP14
chr11	65432674	65432998	210.511	6.06676	0.912108	1.36065	3.63755	12.7283	Exon (ENST00000501122.2/283131, exon 1 of 1)	NEAT1
chr5	56770276	56772914	209.982	6.49199	3.62322	2.27891	6.12424	4.62292	Exon (ENST00000438117.2/ENST00000438117.2, exon 1 of 2)	MAP3K1
chr19	32587260	32587413	209.877	0	0	0	1.63438	11.3254	Promoter (<=1kb)	PDCD5
chr12	55727159	55727328	209.715	23.4843	6.25566	15.7115	0.538385	15.4682	Promoter (<=1kb)	CD63
chr5	132867529	132867663	208.464	7.98485	8.93424	8.25459	8.13559	12.4556	Promoter (<=1kb)	GDF9
chr2	20032686	20033267	207.88	0.796254	0.319928	0	6.47387	0.69156	Promoter (1-2kb)	LAPTM4A
chr15	74337769	74338776	207.586	4.06629	3.87821	1.57932	1.36199	5.76758	Promoter (<=1kb)	CYP11A1
chr1	152032546	152032810	207.467	3.39432	0	0	5.90021	0.92817	3' UTR	S100A11
chr2	223975211	223975899	207.076	1.02352	3.32629	0	2.64569	0.713978	3' UTR	SERPINE2
chr1	201134893	201135758	206.728	4.96405	3.27328	1.22552	3.41723	10.7826	3' UTR	TMEM9
chr19	34399899	34400302	206.171	8.98784	8.53902	1.79511	12.007	12.6636	Promoter (<=1kb)	PDCD2L
chr12	121423412	121424295	205.02	9.10078	3.62684	3.45164	11.3889	5.56482	3' UTR	RNF34
chr14	20801427	20802060	204.824	17.89	18.4542	10.0997	7.79554	7.40647	Promoter (<=1kb)	RNASE1
chrX	48523771	48524049	204.77	4.05966	8.03509	0.316996	0.792783	9.74565	Promoter (1-2kb)	EBP
chr17	19111909	19112107	203.305	0	0	0	0	0	Promoter (<=1kb)	SNORD3D
chr1	26280778	26280931	202.591	8.3174	3.05578	6.31729	0	14.3456	Promoter (<=1kb)	SH3BGRL3
chr12	21635351	21635687	202.285	5.23149	4.30469	3.85786	3.77961	16.4685	Promoter (<=1kb)	GYS2
chr21	31118517	31120807	201.129	3.91868	4.9699	3.99166	4.48438	3.74985	3' UTR	TIAM1
chr14	75280795	75281948	201.024	38.7909	41.9142	12.1704	4.69259	19.981	Promoter (<=1kb)	FOS
chr2	219574707	219575677	200.515	7.75178	7.91078	3.37009	9.99143	4.95569	Promoter (2-3kb)	INHA
chr19	38815452	38815701	199.573	9.35475	6.7439	1.41507	7.9322	5.72428	Promoter (<=1kb)	ECH1
chr11	4568363	4570491	199.448	4.06776	5.41484	4.44495	5.28775	6.50544	Distal Intergenic	OR52I2
chr17	51553426	51553915	198.522	0.910508	4.23479	1.26346	0	5.0197	Distal Intergenic	LINC02073
chr3	185534833	185535108	196.933	1.9085	3.15499	0.256354	0.221076	2.88417	Promoter (1-2kb)	LIPH
chr1	117622849	117628205	196.668	3.31543	2.13226	1.48917	3.11306	4.72127	5' UTR	TENT5C
chr16	17354775	17355416	195.105	5.70745	1.9999	2.92051	1.09298	3.42721	Exon (ENST00000568226.5/64131, exon 3 of 3)	XYLT1
chr9	124857911	124858052	194.76	18.2534	16.2505	10.5258	11.3869	16.0303	3' UTR	RPL35
chr5	179614287	179614756	194.596	3.08355	1.26537	0.940872	12.1385	15.5667	Promoter (1-2kb)	HNRNPH1
chr14	102085773	102086082	194.573	17.6278	9.59829	3.99415	1.3778	22.8798	Promoter (<=1kb)	HSP90AA1
chr2	62222247	62224508	193.935	3.12606	1.9516	1.44666	3.08187	4.60258	3' UTR	B3GNT2
chr9	19120905	19121142	193.349	2.96305	7.3486	3.27012	0	2.81855	Promoter (2-3kb)	PLIN2
chr20	44906386	44906496	192.051	1.86706	3.43838	2.78871	6.52772	0	Promoter (2-3kb)	YWHAB
chr11	119355266	119356034	191.577	6.34256	4.76311	0	0.634767	3.86728	3' UTR	USP2
chr8	38145998	38146116	190.163	8.76819	16.9547	14.0467	4.61473	0	Promoter (2-3kb)	STAR
chr19	40226408	40226660	189.886	15.8311	22.2912	2.44701	3.01467	15.4314	Promoter (<=1kb)	CNTD2
chr11	109740721	109742081	189.659	1.6179	2.61641	0	0	3.1906	Exon (ENST00000667432.1/ENST00000667432.1, exon 5 of 5)	C11orf87
chr7	141729544	141729658	189.404	3.30389	9.45695	0	2.71923	3.69434	Promoter (1-2kb)	WEE2-AS1
chr8	144789796	144789915	189.155	9.74453	19.029	12.8978	6.03813	5.96279	Promoter (<=1kb)	RPL8
chr7	141714207	141714400	188.208	5.54906	2.80773	0	8.41342	4.70261	Exon (ENST00000397541.6/494551, exon 2 of 12)	WEE2
chr19	12954172	12954490	188.008	14.1889	10.2277	1.88528	6.43164	8.60774	Promoter (1-2kb)	RAD23A
chr19	55388262	55388357	187.927	24.3539	10.904	6.35677	4.6875	16.4909	Promoter (<=1kb)	MIR6805
chr1	204551532	204551972	187.763	2.73479	1.84852	2.40659	0.155656	6.81462	3' UTR	MDM4
chr8	10250417	10250868	187.122	4.52773	2.37738	2.85675	7.25588	3.93782	3' UTR	MSRA
chr16	69335067	69335481	186.427	3.51129	3.69651	2.77047	0	4.64451	Promoter (<=1kb)	COG8
chr1	153535204	153535361	186.177	6.68588	10.5535	6.21333	7.14439	4.55701	Promoter (<=1kb)	S100A6
chr4	152668431	152669882	185.252	5.25059	11.5157	11.0248	7.93179	9.23987	Exon (ENST00000515789.1/ENST00000515789.1, exon 2 of 2)	TMEM154
chr8	100919929	100920688	184.687	2.07547	1.80396	2.56016	2.80999	5.34297	3' UTR	YWHAZ
chr5	160422717	160422870	184.524	7.28942	4.74008	6.54701	4.95268	8.53764	Promoter (<=1kb)	PTTG1
chr1	8866281	8866473	184.352	18.1577	12.1339	6.96538	4.38658	6.88193	Promoter (<=1kb)	MIR6728
chr11	64316735	64316940	183.985	5.84061	14.0393	2.57598	4.22083	2.17092	Promoter (<=1kb)	TRMT112
chrX	41349924	41350200	182.691	4.39292	1.47147	3.19285	13.4094	11.4628	3' UTR	DDX3X
chr19	55738118	55738413	182.112	1.26415	1.12665	0	2.9117	1.14824	Promoter (<=1kb)	NLRP9
chr7	84983536	84984805	181.599	3.96515	1.86585	0	3.23702	3.62697	Exon (ENST00000436090.1/ENST00000436090.1, exon 1 of 1)	SEMA3D
chr2	216672122	216675482	181.379	10.5167	2.44455	1.55254	4.938	8.58874	3' UTR	IGFBP2
chr8	56073088	56073246	181.042	9.29595	17.5309	0	6.52383	7.25661	Promoter (<=1kb)	SNORD54
chr1	151051058	151051360	180.247	2.80714	1.77323	0	5.78955	9.93307	Promoter (2-3kb)	C1orf56
chr11	90282618	90283482	179.476	4.21442	4.02887	3.06735	5.10532	5.40788	Exon (ENST00000530835.1/ENST00000530835.1, exon 1 of 1)	DISC1FP1
chrX	23785689	23786157	179.4	3.5136	1.95148	0.358294	4.45593	11.6141	Promoter (<=1kb)	SAT1
chr15	78897288	78897681	179.048	1.88483	3.68663	0.920336	0.600103	8.31992	3' UTR	MORF4L1
chr11	70435294	70436527	178.888	5.49261	3.65589	3.56205	1.97786	7.36047	3' UTR	CTTN
chr17	7312223	7312404	178.799	3.28168	1.55751	2.81848	13.1588	3.88237	Promoter (<=1kb)	GPS2
chr11	82689569	82689892	177.587	4.37977	13.2435	6.66045	6.02636	1.64253	Exon (ENST00000473748.1/ENST00000473748.1, exon 1 of 1)	MIR4300HG
chr11	123058278	123058452	177.358	17.2292	2.46147	16.9303	3.05084	25.0438	Promoter (<=1kb)	SNORD14E
chr11	71434464	71435827	177.016	5.37165	11.5089	8.15041	4.68587	6.70487	3' UTR	DHCR7
chr2	74046390	74047541	177.003	4.69237	3.35323	5.91149	2.80058	4.31681	Promoter (<=1kb)	TET3
chr10	62244452	62245597	176.808	10.49	9.32342	15.6664	23.7599	11.8671	Intron (ENST00000373789.8/219790, intron 3 of 11)	RTKN2
chr16	30067474	30067612	176.735	19.6621	11.4362	10.1167	8.72454	10.1024	Promoter (<=1kb)	ALDOA
chr2	27070533	27070713	176.73	7.14031	1.77083	8.8442	9.10195	16.5295	Promoter (<=1kb)	OST4
chr8	98042663	98042765	176.051	2.95524	3.57953	0	12.2182	3.7774	Promoter (<=1kb)	RPL30
chr1	236483141	236483403	175.954	2.07671	0	0	6.23509	12.6851	3' UTR	LGALS8
chr14	55188972	55189175	174.888	0.691376	2.12518	3.81515	0	4.53786	Promoter (1-2kb)	DLGAP5
chr8	33547802	33547967	174.303	2.11544	5.15637	0	5.2379	6.08851	3' UTR	RNF122
chr14	75650946	75651605	172.619	1.89712	1.42463	6.09714	2.19569	11.7901	3' UTR	ERG28
chr14	90404745	90405566	171.979	5.19125	4.749	6.41258	10.1324	7.07266	Promoter (<=1kb)	CALM1
chr19	55932007	55932372	170.766	1.22292	2.50067	0	0	8.25994	Promoter (<=1kb)	NLRP13
chr7	141725029	141725188	170.143	5.27104	1.57481	0	12.2034	1.95654	Promoter (1-2kb)	WEE2-AS1
chr1	151986129	151986252	170.078	3.69084	4.09391	7.27507	9.96445	11.1802	5' UTR	S100A10
chr16	85806732	85806979	168.931	7.16405	11.0491	8.8442	8.51901	11.1081	Promoter (1-2kb)	COX4I1
chr19	4290446	4290684	168.829	11.2968	8.55042	0	4.37202	11.0399	Promoter (2-3kb)	SHD
chr19	4838372	4839509	168.485	4.28849	2.18973	1.94293	0.743946	4.36599	3' UTR	TICAM1
chr11	810247	810356	168.341	21.3524	10.8468	8.04018	0.970724	19.0268	Promoter (<=1kb)	RPLP2
chr22	39315383	39315510	168.106	17.4727	17.7239	0	10.7852	12.3681	Promoter (<=1kb)	RPL3
chr14	49618728	49619113	168.064	8.98191	9.02361	7.79023	10.9467	17.5408	Promoter (1-2kb)	RPL36AL
chr18	9954094	9954786	167.859	1.89193	1.00255	0	0.550297	4.66569	3' UTR	VAPA
chr10	43385978	43387874	167.493	6.23159	10.3086	6.10749	2.46464	10.196	3' UTR	HNRNPF
chr15	58498505	58500557	167.303	13.5644	4.78758	1.80933	7.62712	8.67844	Promoter (<=1kb)	LIPC-AS1
chrX	72273819	72273965	166.559	4.46444	2.63414	0	3.89139	6.66251	Promoter (<=1kb)	RPS4X
chr15	54626882	54628508	166.414	0.93428	1.59081	1.73949	4.90817	2.57551	3' UTR	UNC13C
chr8	116644859	116645099	166.152	2.71118	5.74266	0	1.55074	9.35244	3' UTR	EIF3H
chr12	56663401	56664431	165.854	1.57739	0.341432	0.857827	3.69889	5.50879	3' UTR	ATP5F1B
chr6	30723413	30724520	165.757	9.6522	5.43609	2.235	6.18155	5.96548	Promoter (1-2kb)	TUBB
chr11	44048008	44048492	165.605	5.04459	0.126061	3.59239	3.5069	6.64821	Promoter (<=1kb)	ACCSL
chr3	72648221	72648431	165.42	3.36267	0.0965873	0	0	0	Distal Intergenic	SHQ1
chr19	41260392	41261716	164.697	4.61519	2.45398	1.10803	3.17173	7.25324	Promoter (<=1kb)	HNRNPUL1
chr17	42999959	43000079	164.64	4.6863	5.2213	12.5719	0	0.887026	Promoter (1-2kb)	RPL27
chr5	111730557	111731040	164.291	0.981268	1.07182	3.947	4.47542	6.33855	Promoter (<=1kb)	STARD4-AS1
chr2	119372261	119372499	164.027	2.56827	1.9845	5.62476	2.23388	2.09571	Promoter (2-3kb)	DBI
chr10	78035530	78035680	163.657	3.60275	4.48457	6.91136	0	10.5139	Promoter (<=1kb)	RPS24
chr9	136850777	136850983	162.205	24.216	9.29045	3.41805	4.64258	22.3389	Promoter (<=1kb)	MAMDC4
chr11	129941383	129942591	161.909	1.91	1.44203	1.82883	1.51407	5.02324	Promoter (<=1kb)	PRDM10
chr12	6237787	6238237	161.361	2.31356	2.37444	1.56882	0	1.00151	3' UTR	CD9
chr10	70150263	70151156	161.051	2.21352	0.818596	0	1.07496	2.64124	3' UTR	TYSND1
chr19	55911803	55913268	160.852	1.80923	0.417052	1.56855	5.14024	2.39162	Exon (ENST00000588751.5/126204, exon 5 of 12)	NLRP13
chr17	64499682	64500300	160.44	16.6263	16.2465	10.9445	12.2231	17.8162	Promoter (<=1kb)	MIR3064
chr4	88726541	88728605	159.887	4.32526	3.34448	1.90589	2.03144	4.36381	3' UTR	FAM13A
chr15	71352278	71353588	159.616	2.5721	1.8937	1.11986	2.71108	3.31911	Exon (ENST00000648513.1/ENST00000648513.1, exon 3 of 3)	THSD4-AS1
chr16	88863367	88863762	159.537	6.70169	0.514644	0	0.808937	3.59123	Promoter (2-3kb)	PABPN1L
chr5	173607602	173608219	159.361	2.93893	2.23346	0	5.83758	2.12026	Promoter (1-2kb)	BOD1
chr20	44901553	44901825	158.651	3.37921	1.58126	1.13387	0.977836	1.47432	Promoter (<=1kb)	YWHAB
chr5	82277706	82277846	158.621	19.8527	19.3024	3.76349	22.9355	17.3175	Promoter (<=1kb)	RPS23
chr11	4571139	4571638	158.275	3.50588	2.90877	4.03296	9.88475	8.40754	Exon (ENST00000668205.1/ENST00000668205.1, exon 4 of 4)	OR52I2
chr2	237097674	237098647	158.094	1.20942	2.37772	3.2689	2.66244	4.82105	Promoter (<=1kb)	COPS8
chr5	134156876	134157756	158.051	1.97991	1.06621	3.46339	3.64474	9.75638	3' UTR	SKP1
chr17	81899949	81900228	157.997	14.099	8.74748	1.76884	8.33533	10.733	Promoter (2-3kb)	NPB
chr8	11844315	11845158	157.661	7.16016	5.9511	5.53286	6.75957	9.50585	Promoter (<=1kb)	CTSB
chr16	1065662	1066480	157.525	3.84488	3.14216	3.02366	0.372509	5.01814	Promoter (<=1kb)	SSTR5-AS1
chr17	43014651	43016142	157.352	12.498	12.7828	11.6895	7.71913	22.7322	Promoter (<=1kb)	VAT1
chr19	13778103	13778435	157.154	6.05931	1.90279	0.95613	2.29043	4.80784	3' UTR	C19orf53
chr16	31090927	31091293	156.94	4.79404	3.0845	2.40986	2.28606	12.015	Promoter (1-2kb)	PRSS53
chr11	129947157	129947544	156.792	6.16109	5.63456	9.98392	6.05452	9.58965	Promoter (<=1kb)	PRDM10
chr19	2987000	2987210	156.168	15.2309	3.31031	3.81432	0	3.03085	Promoter (<=1kb)	TLE6
chr7	99394463	99394673	156.143	7.98719	1.44003	6.87417	10.0128	1.65319	Promoter (<=1kb)	ARPC1B
chr16	75577284	75577845	155.889	0.811786	0.782956	2.51792	0	7.33678	3' UTR	GABARAPL2
chr17	7578378	7578564	155.811	20.091	19.0622	13.9048	4.73126	7.00708	Promoter (<=1kb)	SNORA67
chr11	65439770	65440796	155.79	4.84869	3.96432	0.947285	5.81502	10.4291	Exon (ENST00000501122.2/283131, exon 1 of 1)	MIR612
chr18	74253330	74253643	155.29	4.63612	1.67571	0.0844987	2.74479	2.76301	3' UTR	CYB5A
chr14	87733863	87734280	154.653	4.92872	8.37713	0	1.87941	4.06554	Exon (ENST00000556168.1/ENST00000556168.1, exon 1 of 2)	LINC02330
chr20	56736340	56736589	154.494	17.9582	20.3317	19.5987	17.3898	14.901	Distal Intergenic	TFAP2C
chr19	16101334	16102880	154.066	4.35666	0.862287	0.74321	1.28187	4.73227	3' UTR	TPM4
chr19	10180359	10180567	153.494	0.557772	0.505287	1.56572	0	7.72453	Promoter (<=1kb)	DNMT1
chr8	143021622	143022365	153.364	6.19492	1.40448	5.58706	9.11358	7.43546	3' UTR	LY6E
chr9	33038726	33039210	153.345	1.84721	1.98642	1.45884	2.04438	9.12861	3' UTR	DNAJA1
chr2	96184916	96185641	152.864	2.81198	3.2563	0.609105	2.52136	6.22767	Promoter (2-3kb)	STARD7
chr8	19393367	19393511	152.743	11.8113	3.32212	0	2.89305	7.40209	Exon (ENST00000265807.8/63898, exon 9 of 10)	SH2D4A
chr10	103076972	103077885	152.683	8.57769	16.3907	9.51187	8.79539	9.31605	3' UTR	CNNM2
chr11	46428635	46429128	152.118	2.37146	8.05595	3.04355	2.59384	7.3509	Exon (ENST00000467930.1/ENST00000467930.1, exon 1 of 1)	AMBRA1
chr19	581335	581590	152.074	7.89307	3.77781	9.53515	0.238348	7.5816	Promoter (2-3kb)	BSG
chr19	39407799	39409132	151.625	20.4292	3.98321	4.05746	5.26008	17.5531	Promoter (<=1kb)	ZFP36
chrX	72272620	72272744	151.624	0.604461	3.45347	0	0	9.80284	Promoter (<=1kb)	RPS4X
chr1	156009115	156009609	150.547	20.3784	4.83204	5.18145	7.45762	6.68556	3' UTR	SSR2
chr17	19063788	19063930	150.526	0	0	0	0	0	Promoter (<=1kb)	SNORD3B-1
chr10	1040091	1041449	150.105	4.01788	1.81318	2.34283	0.729599	4.17593	3' UTR	IDI2-AS1
chr12	120199343	120199474	150.027	11.3282	15.5235	0	4.04468	15.5168	Promoter (1-2kb)	RPLP0
chr19	12943778	12944436	149.975	10.1464	3.95284	0	2.22217	9.88069	Promoter (<=1kb)	CALR
chr8	11838396	11839236	149.971	3.84612	2.15894	2.10326	4.5799	1.22304	3' UTR	CTSB
chr17	8377549	8377690	149.457	2.38176	6.44538	1.37023	7.09	16.6287	Promoter (<=1kb)	KRBA2
chr19	3979854	3980027	149.283	17.0883	22.1155	12.4022	8.76679	12.7481	Promoter (<=1kb)	EEF2
chr3	9806328	9807073	148.722	11.7759	6.14428	7.65865	0.408961	7.76922	Promoter (1-2kb)	TTLL3
chr8	8228527	8228668	148.158	0	0	0	0	0	Promoter (<=1kb)	FAM86B3P
chr6	7880252	7881662	147.919	2.81077	2.27421	5.51587	2.48652	7.3246	3' UTR	TXNDC5
chr1	16458886	16460037	147.67	2.84216	4.72347	1.80416	0.397246	9.93799	Promoter (<=1kb)	LINC01772
chr11	117168516	117170550	147.59	2.69057	1.77089	1.95572	4.87235	5.04347	3' UTR	SIDT2
chr15	39582252	39582758	147.545	16.3761	7.93345	1.04665	0.962792	8.16797	Promoter (1-2kb)	THBS1
chr2	219572339	219572617	147.526	12.4885	4.39606	1.58498	2.46036	7.08483	Promoter (<=1kb)	INHA
chr16	68698242	68698983	147.476	7.16008	7.50701	10.1434	3.80328	3.82117	Promoter (2-3kb)	CDH3
chr14	35402396	35402656	147.158	25.2686	31.2229	2.40589	9.05903	18.3853	Promoter (<=1kb)	NFKBIA
chr16	88468722	88468916	146.699	43.4341	37.0069	34.379	17.0926	24.7685	Promoter (<=1kb)	MIR5189
chr2	46822134	46822612	146.596	2.22339	0.734899	4.56058	3.02537	4.47209	Exon (ENST00000650611.1/388948, exon 8 of 8)	LINC01119
chr6	37045002	37045236	146.236	8.31058	15.8861	3.01079	3.57014	0.171272	Exon (ENST00000620597.2/ENST00000620597.2, exon 1 of 1)	FGD2
chr14	103912330	103912683	146.203	1.73191	0.426544	0	0	2.94349	Promoter (1-2kb)	ATP5MPL
chr11	111496595	111497413	145.716	0.957704	2.20562	0	1.5366	8.94419	3' UTR	LOC728196
chr8	8227559	8227726	145.663	2.51859	2.36001	7.37017	2.26998	2.7152	Promoter (<=1kb)	FAM86B3P
chrX	103062669	103063279	145.606	5.43054	4.29976	3.50294	2.75874	6.62397	Promoter (<=1kb)	BEX1
chr21	31668476	31668838	145.09	1.71276	4.59352	0	7.24891	4.92793	3' UTR	SOD1
chr19	18575069	18575214	145.082	5.14562	5.58354	6.66344	6.47783	4.28831	Promoter (1-2kb)	UBA52
chr15	80137525	80138331	144.959	0.677687	0.4385	0	2.45731	0.836785	3' UTR	ZFAND6
chr7	1152954	1153181	144.478	5.69681	1.96648	0	0	8.0027	Promoter (2-3kb)	ZFAND2A
chr16	89562892	89563391	144.026	8.52434	14.5846	0	1.22034	10.1338	Promoter (<=1kb)	RPL13
chr2	105360866	105361405	143.633	4.13102	3.49958	0	2.68361	7.24645	3' UTR	C2orf49
chr7	122679292	122679703	142.161	108.423	122.578	148.935	68.0702	18.6916	Intron (ENST00000449022.7/93664, intron 2 of 29)	RNF133
chr6	63580128	63581529	142.024	1.89497	2.99977	3.40647	5.34224	6.96014	3' UTR	PTP4A1
chr10	103056795	103056948	141.671	2.07468	0	0	5.44794	14.9844	Exon (ENST00000369878.9/54805, exon 4 of 8)	CNNM2
chr19	47784298	47784647	141.066	6.97804	1.82361	2.09734	5.44794	7.76867	3' UTR	SELENOW
chr20	17607083	17608218	140.838	2.60094	6.86615	5.68333	6.01575	9.82602	3' UTR	RRBP1
chr17	4798284	4798466	140.191	1.44706	2.11595	7.20102	11.3365	1.6862	Promoter (<=1kb)	PSMB6
chr15	72751435	72752818	140.135	3.49192	3.15926	1.66148	3.95684	6.58535	3' UTR	ADPGK
chr17	7240544	7240889	140.017	10.1368	5.3761	8.94645	6.74537	6.41087	Promoter (<=1kb)	PHF23
chr14	23025884	23026376	139.965	4.0023	4.88171	1.97335	0	6.65825	3' UTR	PSMB5
chr1	161121394	161122486	139.79	2.93896	1.65948	2.71476	3.1611	7.40576	Promoter (<=1kb)	NIT1
chr19	54173484	54173664	139.787	21.7072	16.828	0	4.38243	18.7038	Promoter (<=1kb)	TMC4
chr13	44433583	44434849	139.783	14.6475	11.4051	4.67689	11.552	17.0519	Promoter (<=1kb)	TSC22D1
chr16	56361494	56361732	139.673	0	0	0	0	0	Promoter (2-3kb)	AMFR
chr9	136862155	136862351	139.462	4.94586	4.24151	0	5.07184	4.35859	3' UTR	EDF1
chr20	34540631	34540873	139.461	4.99275	3.01162	0	5.74388	7.43509	3' UTR	MAP1LC3A
chr2	63891164	63891510	139.414	2.2687	2.23715	6.11703	8.57226	18.6101	3' UTR	VPS54
chr15	52109389	52109906	139.244	4.72322	1.68104	1.19516	2.40004	1.51084	Promoter (2-3kb)	BCL2L10
chr7	128865447	128865785	139.031	5.58696	0.300589	0	1.88991	2.83628	Promoter (<=1kb)	ATP6V1FNB
chr6	30727922	30728091	138.946	12.8511	6.85506	0.468222	5.33898	15.626	3' UTR	TUBB
chr15	57781610	57782693	138.861	2.94079	2.08004	4.19365	7.31753	4.7155	3' UTR	POLR2M
chr5	157477363	157478259	138.566	9.31785	6.26661	4.41717	2.19375	4.60671	3' UTR	NIPAL4
chr7	20217365	20217524	138.279	17.5851	4.67812	11.4975	9.53389	7.49076	Promoter (<=1kb)	MACC1
chr7	138676183	138676462	138.179	3.1251	3.18933	0.947593	1.68886	6.64425	Promoter (2-3kb)	SVOPL
chr4	74454766	74454976	138.052	0.716187	1.05368	4.0239	3.61475	2.64934	3' UTR	AREG
chr14	21016827	21017731	138.026	6.64733	6.08224	3.62563	2.19121	5.90514	Promoter (1-2kb)	NDRG2
chr7	127591249	127591647	137.714	5.84695	2.52601	10.4845	8.54466	8.09237	Promoter (<=1kb)	FSCN3
chr5	181242190	181242341	137.703	23.5005	9.51347	0	9.23282	22.537	Promoter (<=1kb)	RACK1
chr8	23678836	23680054	137.692	1.41086	1.2007	0	1.43908	2.75149	Promoter (2-3kb)	NKX3-1
chr21	44849649	44851568	137.205	3.68684	2.23098	1.5984	2.96742	4.2252	3' UTR	PTTG1IP
chr2	171517327	171517465	137.164	7.14938	11.0897	8.8442	15.1445	8.91202	Exon (ENST00000433675.1/ENST00000433675.1, exon 1 of 1)	CYBRD1
chr12	120498097	120498442	136.892	7.8199	3.30384	5.16338	4.93779	9.59045	Promoter (1-2kb)	DYNLL1
chr22	36467222	36467904	136.862	5.63878	4.05265	2.46032	4.76835	12.0871	3' UTR	TXN2
chr12	20551647	20553311	136.531	6.64924	5.05408	3.87764	2.10719	3.80867	Exon (ENST00000540175.1/ENST00000540175.1, exon 1 of 1)	PDE3A
chr3	22381738	22381986	136.368	4.04593	2.5447	3.16118	0	4.22065	Exon (ENST00000255320.6/ENST00000255320.6, exon 1 of 1)	ZNF385D
chr16	56626897	56627081	136.072	2.58666	5.72841	9.32227	4.32891	5.22147	Promoter (1-2kb)	MT1E
chr11	65351843	65352840	135.925	6.1793	3.15408	3.90811	0.512041	8.23619	Promoter (1-2kb)	TIGD3
chr19	4929232	4929462	135.87	10.5105	1.45972	21.8999	9.57515	8.18916	Exon (ENST00000612630.4/29128, exon 3 of 17)	MIR4747
chr3	183829439	183829647	135.598	8.64549	4.3437	0	8.64893	4.30091	3' UTR	MAP6D1
chr19	12668127	12668387	135.31	10.8436	6.40289	2.74475	9.64349	8.72144	Promoter (1-2kb)	MAN2B1
chr16	68687544	68687731	135.209	7.58639	2.09909	3.76349	2.02849	1.40347	Promoter (<=1kb)	CDH3
chr1	92837480	92837625	134.974	2.74038	7.49971	9.08651	19.4335	4.16578	Promoter (<=1kb)	SNORD21
chr1	153661271	153661792	134.623	15.6326	19.7091	14.4354	22.8229	20.9383	Promoter (2-3kb)	SNAPIN
chr7	152162796	152163153	134.622	2.42412	3.46738	1.18581	9.97063	5.19662	Promoter (<=1kb)	KMT2C
chr6	170535157	170535391	134.495	11.6697	10.9429	1.73121	4.28417	3.46349	3' UTR	PSMB1
chr1	169132101	169132658	133.77	0.897562	0.92304	1.26799	5.57682	4.47209	3' UTR	ATP1B1
chr17	40279417	40279821	133.732	5.39964	4.36418	5.3502	5.46139	7.12222	3' UTR	WIPF2
chr9	128694784	128695377	133.659	2.71121	1.94941	6.55126	3.72368	12.5053	Promoter (2-3kb)	SET
chr1	155071862	155072027	133.065	25.1816	18.8174	11.0286	5.97304	18.1847	Intron (ENST00000505139.1/1944, intron 1 of 4)	EFNA3
chr4	173331917	173332215	133.04	2.48369	6.08485	1.21275	5.61193	3.57468	Promoter (1-2kb)	HMGB2
chr3	12839369	12839505	132.771	10.9358	18.1282	10.7809	1.22479	10.8048	Promoter (<=1kb)	SNORA7A
chr5	140243340	140243727	132.764	4.94445	2.68835	4.10298	1.39568	7.7109	3' UTR	PFDN1
chrX	72273249	72273380	132.715	4.99356	9.65659	0.670015	0	2.03277	Promoter (<=1kb)	RPS4X
chr7	76303964	76304267	132.68	15.4169	5.19859	0	1.93187	22.2134	Promoter (<=1kb)	HSPB1
chr3	33426139	33426371	132.45	16.7422	17.907	10.7041	10.8023	5.60451	Intron (ENST00000283629.8/7342, intron 1 of 15)	UBP1
chr2	97648008	97648170	132.434	5.73911	1.88682	6.13126	1.73131	6.99622	Promoter (1-2kb)	COX5B
chr14	52004820	52005045	132.177	0	0	0	0	3.52227	Promoter (<=1kb)	RTRAF
chrX	70962980	70963268	132.156	1.03582	1.545	0	0	1.08321	Exon (ENST00000429775.2/ENST00000429775.2, exon 1 of 1)	SLC7A3
chr7	76440485	76440601	132.037	4.23147	0.174187	0	3.97653	0.038223	Promoter (<=1kb)	ZP3
chr17	39746797	39747174	131.905	5.13236	2.88201	2.85448	0.807103	8.96785	3' UTR	GRB7
chr4	41257619	41257724	131.673	45.8098	25.7633	18.8565	17.7007	22.2761	Promoter (<=1kb)	UCHL1
chr11	838215	838732	131.607	36.3438	37.4621	30.9035	8.54001	23.7936	Promoter (1-2kb)	CD151
chr4	41260655	41260777	131.428	8.22563	8.14895	0	0	5.52649	Promoter (<=1kb)	UCHL1
chr7	14080395	14081134	131.246	5.13442	7.92914	4.78065	3.73111	2.94916	Distal Intergenic	ETV1
chr17	39742269	39742444	131.152	4.13768	0.989521	2.71356	12.8274	8.94419	Promoter (<=1kb)	GRB7
chr3	40311993	40312329	131.129	0.926719	0.219907	0	0	0.703326	Promoter (1-2kb)	EIF1B
chr19	45687510	45687694	130.713	7.12207	6.20912	4.32649	0	9.08923	3' UTR	SNRPD2
chr3	51666344	51667745	130.696	3.24075	1.92276	5.43773	6.96341	7.25998	3' UTR	TEX264
chr5	169601367	169601608	130.446	5.75975	3.82028	11.9506	0	0.461993	3' UTR	SPDL1
chr19	52225992	52226362	130.209	5.08179	0.344576	5.10151	1.64466	2.67602	3' UTR	MIR6801
chr15	34341764	34342090	129.929	11.6236	10.2438	16.5524	6.29761	10.4759	Promoter (1-2kb)	NOP10
chr10	73375464	73376178	129.887	1.26407	0.142517	0	1.79211	0	Promoter (2-3kb)	ANXA7
chr19	3976097	3976746	129.791	19.2564	20.3457	9.82387	15.0665	19.5947	Promoter (2-3kb)	EEF2
chr5	139368737	139369626	129.633	5.56434	3.29743	3.7563	4.28489	5.47706	3' UTR	SLC23A1
chr6	159755833	159756279	129.414	2.3568	2.84332	9.71477	1.70629	12.6459	3' UTR	ACAT2
chr1	21217311	21218347	129.035	22.0084	24.1783	10.0382	9.63503	6.62836	3' UTR	ECE1
chr7	8935621	8938112	129	2.37578	2.26951	1.98746	3.27489	4.18496	Distal Intergenic	NXPH1
chr6	36968210	36968492	128.856	4.7651	3.82328	12.3131	1.45535	2.54419	Promoter (2-3kb)	MTCH1
chr2	218737605	218738270	128.788	2.89567	3.24365	2.65592	3.11498	0.402891	Promoter (<=1kb)	TTLL4
chr8	94097590	94098407	128.572	1.5342	3.86512	0.616283	0	4.65798	Exon (ENST00000522743.1/ENST00000522743.1, exon 3 of 3)	CDH17
chr12	49127842	49128914	128.165	6.81705	4.15869	3.46185	0.632632	2.97167	Promoter (1-2kb)	TUBA1B
chr6	73363090	73364092	128.091	12.0688	19.9994	9.52317	10.7221	23.4172	Promoter (<=1kb)	KHDC3L
chr1	108648354	108648981	127.965	2.9288	2.24215	1.97164	3.61924	5.81087	Promoter (2-3kb)	HENMT1
chr17	19676524	19677531	127.641	4.19979	1.80034	3.21129	2.38348	6.51293	3' UTR	ALDH3A2
chr5	56504742	56504938	127.55	1.54512	0.554876	3.50176	3.40703	0	Exon (ENST00000450941.1/ENST00000450941.1, exon 1 of 1)	LINC01948
chr13	32303727	32303984	127.301	2.45444	2.01429	1.71399	5.26212	4.57609	3' UTR	ZAR1L
chrX	103675584	103677008	127.251	4.21855	4.36527	1.924	1.31133	3.81305	5' UTR	MORF4L2
chr4	101024965	101025812	126.785	1.34245	1.07056	0	1.13327	2.90053	3' UTR	PPP3CA
chr4	2930637	2930931	126.68	11.5575	7.4203	3.98739	0	12.0519	Promoter (<=1kb)	MFSD10
chr6	63576473	63576913	126.364	6.58896	4.35242	2.82774	6.93531	19.1459	Promoter (<=1kb)	PTP4A1
chr2	216499278	216499383	126.356	27.4329	17.0765	9.42825	18.6361	7.2988	Promoter (<=1kb)	RPL37A
chr18	74390003	74390146	126.245	4.23763	2.77908	0	0	3.85097	Exon (ENST00000474180.1/ENST00000474180.1, exon 1 of 1)	LINC01922
chr17	50862987	50864006	126.177	43.7853	18.3873	10.3182	15.329	18.4759	Promoter (2-3kb)	TOB1
chr9	25377122	25377282	126.059	6.53448	18.8494	4.94396	2.46342	4.19432	Distal Intergenic	TUSC1
chr17	62890914	62891128	125.76	0.763108	1.18919	0	2.1285	2.24645	Distal Intergenic	MIR633
chr3	129547414	129549367	125.295	12.1229	6.97851	4.45378	6.4405	7.78154	Promoter (<=1kb)	H1-8
chr8	25508980	25509134	125.286	10.5479	6.13191	0.627653	11.7605	5.02028	Distal Intergenic	CDCA2
chr4	8467941	8468308	125.116	9.68718	3.17429	2.09088	0	3.98599	Promoter (2-3kb)	TRMT44
chr4	121668107	121668510	124.735	4.57762	2.79742	0	2.26548	5.46835	3' UTR	ANXA5
chr14	61736886	61737090	124.659	2.61512	1.67197	0	3.53452	1.41798	Promoter (<=1kb)	HIF1A
chr1	156149871	156150016	124.305	19.4192	18.248	18.7788	12.7467	16.4794	Promoter (<=1kb)	SEMA4A
chr6	118907393	118909065	124.152	0.951741	0.819494	3.17186	1.13974	5.07889	3' UTR	MCM9
chr11	33025670	33026022	124.039	3.12301	1.48533	3.25707	0	0	Exon (ENST00000427755.2/91614, exon 2 of 2)	DEPDC7
chr16	89290990	89291182	123.981	72.2356	61.4278	30.9776	24.5807	10.1259	Promoter (<=1kb)	ANKRD11
chr7	134678872	134679772	123.819	2.44711	1.43735	0.981598	2.9628	7.8423	3' UTR	BPGM
chr12	56159979	56161570	123.4	33.4574	28.2551	12.8885	8.91107	22.9279	Promoter (<=1kb)	MYL6
chr19	2271790	2271951	123.351	34.4918	20.7859	2.6751	1.55367	14.6585	Promoter (<=1kb)	OAZ1
chr3	197203864	197204026	123.349	26.5942	7.41656	11.0146	5.42788	6.66699	Intron (ENST00000346964.6/1739, intron 4 of 25)	DLG1
chr12	124777731	124778527	123.194	4.79611	6.62748	2.21937	5.99069	4.49454	3' UTR	SCARB1
chr11	17075465	17075618	123.105	0.579415	7.29057	8.8442	22.7823	10.6866	Promoter (<=1kb)	RPS13
chr9	111934768	111935293	122.748	1.00689	2.11865	1.34513	0	5.83243	Promoter (2-3kb)	MIR4668
chrX	38149411	38149883	122.739	2.06599	0.571876	0	0	2.55278	3' UTR	SRPX
chr9	114597600	114598273	122.622	0.889353	1.02532	0.524878	2.03692	2.74032	3' UTR	ATP6V1G1
chr17	76948671	76949999	122.505	3.13883	1.68683	3.59358	2.2956	2.65836	Promoter (2-3kb)	MGAT5B
chr14	24216900	24217128	121.987	6.81574	3.43036	4.71176	0	20.1928	Promoter (<=1kb)	MDP1
chr20	37517455	37519251	121.961	8.6106	3.06725	2.26396	5.22481	6.69446	Promoter (1-2kb)	BLCAP
chr5	160428623	160428717	121.785	4.74176	0	0	0	8.94419	3' UTR	PTTG1
chr3	52707693	52708128	121.491	0.158443	0	0	2.3791	4.49261	Promoter (1-2kb)	SPCS1
chr15	64156707	64156902	121.403	5.63195	6.89098	5.14408	4.04704	12.0473	3' UTR	SNX22
chr10	133246549	133246842	121.386	6.8631	9.43375	0	3.4763	16.0631	Promoter (<=1kb)	MIR202
chr1	223774873	223775814	121.041	3.85465	0.983397	4.41271	7.52996	0	3' UTR	CAPN2
chr16	68691723	68691914	120.997	7.06104	5.92484	1.84254	8.73939	9.68954	Promoter (<=1kb)	CDH3
chr3	169483669	169483909	120.995	0.214983	1.27615	0	2.08875	0	Exon (ENST00000418623.1/ENST00000418623.1, exon 1 of 1)	MECOM-AS1
chr1	151176505	151176992	120.704	4.28809	3.0828	5.79948	4.46999	7.22133	Promoter (<=1kb)	TMOD4
chr2	55235458	55235586	120.489	6.18072	16.9474	0	22.6449	6.30946	Promoter (2-3kb)	RPS27A
chr6	158785335	158785545	120.446	7.48245	7.18258	0	1.95196	1.35646	Exon (ENST00000337147.11/7430, exon 4 of 13)	EZR
chr14	69885967	69886114	120.202	0.311177	0.726066	0	0.721484	3.44472	Exon (ENST00000477943.1/ENST00000477943.1, exon 1 of 1)	SMOC1
chr14	76924611	76924789	120.167	35.9236	68.9233	12.7969	18.663	18.438	Exon (ENST00000553991.1/ENST00000553991.1, exon 1 of 4)	LINC01629
chr12	49762929	49764863	120.113	7.79938	11.0493	6.17951	7.15018	7.91342	3' UTR	TMBIM6
chr8	98044947	98045071	120.041	9.14175	11.9019	0	7.62712	18.4966	Promoter (<=1kb)	RPL30
chr6	158765813	158766994	119.833	10.2521	11.9988	8.38029	3.07149	9.52686	Promoter (1-2kb)	MIR3918
chr17	41722927	41725043	119.758	7.87736	2.436	4.90462	2.55798	6.5402	Promoter (<=1kb)	HAP1
chr7	134661449	134662116	119.612	1.5857	5.09498	4.21026	4.68131	5.75749	Promoter (1-2kb)	BPGM
chr12	55726123	55726242	119.428	4.25761	3.05699	4.4221	0	7.45349	Promoter (<=1kb)	CD63
chr19	12643835	12643939	119.068	5.82531	5.55816	8.8442	0	5.53688	3' UTR	MAN2B1
chr1	86862692	86863600	118.837	1.70993	2.34393	3.11347	6.28461	7.08451	3' UTR	SELENOF
chr14	94116445	94116644	118.822	5.36819	2.74203	0	3.66102	2.81742	Promoter (<=1kb)	IFI27
chr4	143438046	143438613	118.791	3.11656	3.79188	5.58991	2.81989	6.83412	Promoter (<=1kb)	GAB1
chr14	68789909	68790461	118.7	29.9082	14.0177	11.3711	6.52373	21.8753	Promoter (<=1kb)	ZFP36L1
chrX	54815317	54815700	118.582	7.34214	2.69223	0	1.58898	0.163045	Promoter (<=1kb)	SNORA11
chr19	46838203	46838493	118.579	10.2128	4.08108	1.58041	2.3589	8.62147	Promoter (<=1kb)	AP2S1
chr1	88852993	88853309	118.486	1.38925	2.01637	1.11599	2.57445	3.23063	3' UTR	PKN2
chr1	92836216	92836374	118.267	8.0242	14.4489	15.9641	11.4167	17.8321	Promoter (<=1kb)	RPL5
chr16	8855019	8855219	117.975	7.36066	6.57209	0	2.58032	7.14201	3' UTR	CARHSP1
chr4	82424663	82424877	117.896	1.46597	6.26047	1.52203	1.66732	16.7236	3' UTR	HNRNPDL
chr15	72586352	72586515	117.692	2.17195	2.34979	7.98135	0	6.48999	Promoter (<=1kb)	MIR630
chr8	97852150	97852537	117.676	1.07198	2.95576	1.5956	3.53835	5.65927	3' UTR	MATN2
chr12	73923323	73923814	117.64	0.737146	0	0	5.79785	3.05411	Exon (ENST00000669556.1/100507377, exon 7 of 7)	LOC100507377
chr10	131856009	131856223	117.479	6.77425	0	1.35748	4.257	5.34571	Distal Intergenic	PPP2R2D
chr19	4852030	4852253	117.322	8.01193	4.35886	7.93609	7.93357	4.71167	Exon (ENST00000221957.9/10226, exon 5 of 8)	PLIN3
chr20	23633683	23633961	117.269	5.94248	6.28198	0.316996	3.2258	13.5766	3' UTR	CST3
chr18	38523549	38525153	117.101	1.75749	1.10701	0.661249	1.42563	4.69779	Distal Intergenic	MIR924HG
chr7	66423253	66423817	117.009	1.55637	0	4.44558	7.7486	5.86518	Exon (ENST00000638592.1/ENST00000638592.1, exon 12 of 12)	LINC00174
chr4	4417248	4418288	116.965	4.24707	3.23381	7.93514	0.937821	5.97568	3' UTR	STX18
chr1	205717154	205718049	116.927	0.596718	0.545891	0.592246	5.6948	0.29947	Promoter (1-2kb)	NUCKS1
chr14	55177084	55177336	116.896	0.807768	9.49062	1.99257	0	7.83058	Exon (ENST00000395425.6/9787, exon 8 of 20)	DLGAP5
chr14	20578416	20578604	116.872	19.4253	7.86181	7.62754	0	1.51436	Distal Intergenic	LOC254028
chr10	33334354	33334627	116.801	42.1305	30.6578	18.915	7.2374	9.4012	Promoter (<=1kb)	NRP1
chr17	39462087	39462419	116.686	27.8936	19.3673	18.0071	19.2167	16.5723	Promoter (<=1kb)	CDK12
chr3	184183516	184184031	116.646	32.9062	62.2115	35.2225	21.1815	24.3972	Promoter (1-2kb)	AP2M1
chr12	49950792	49951125	116.513	6.57548	9.72954	8.39405	0.479549	6.07883	Promoter (<=1kb)	AQP2
chr20	31569185	31569474	116.497	55.1236	44.7911	13.1138	10.2572	15.7911	3' UTR	HM13
chr3	197951160	197951300	116.176	12.7128	9.01396	0	7.62712	2.91796	Promoter (<=1kb)	RPL35A
chrX	47214871	47215058	115.858	9.44661	8.07117	0	0	10.086	Promoter (2-3kb)	CDK16
chr19	4961828	4962099	115.767	0.687848	0.885491	0	0	0	3' UTR	KDM4B
chr14	61746963	61748222	115.489	1.46546	1.47335	3.15864	0.423729	2.08698	Promoter (1-2kb)	HIF1A
chr9	124518859	124519801	115.384	3.22483	2.66021	2.75736	7.03669	4.76138	3' UTR	NR5A1
chr9	77647705	77649331	115.222	37.9885	58.6784	24.1734	19.4264	14.3234	Promoter (<=1kb)	GNA14
chr11	123059087	123059243	115.156	15.3086	17.5064	7.66122	3.69211	20.3666	Promoter (<=1kb)	HSPA8
chr9	113162774	113163464	115.112	3.04605	1.15024	1.24152	1.69982	7.57862	3' UTR	SLC31A2
chr15	40955400	40956058	115.084	8.75199	11.5043	5.36826	0.682853	15.0993	Promoter (1-2kb)	CHAC1
chr1	44767242	44767723	115.052	4.8416	9.10407	9.68825	2.53182	9.13904	3' UTR	KIF2C
chr2	231461562	231461908	114.961	10.796	15.0967	6.60129	12.0451	6.08308	Promoter (<=1kb)	NCL
chr8	19394572	19396185	114.896	2.45533	2.34976	2.46586	2.41005	3.67964	3' UTR	SH2D4A
chr8	139500237	139502220	114.845	4.24376	2.39528	2.45177	2.10668	5.80651	Distal Intergenic	KCNK9
chr12	73945494	73945790	114.82	2.59249	2.87577	0	1.46379	8.34189	Intron (ENST00000663261.1/100507377, intron 8 of 11)	LOC100507377
chr1	71462357	71462582	114.81	20.7091	15.5924	8.92247	4.45478	12.4269	Intron (ENST00000654734.1/100852410, intron 5 of 6)	NEGR1
chr11	10797091	10797851	114.771	3.88544	3.32564	4.76494	8.70955	16.9364	Promoter (1-2kb)	EIF4G2
chr2	175179080	175179230	114.523	5.74724	8.34338	7.61421	17.2747	3.25781	Promoter (2-3kb)	ATP5MC3
chr10	102139172	102141397	114.499	6.95152	4.47365	6.28947	2.12436	5.77595	Promoter (<=1kb)	PPRC1
chrX	87667463	87667914	114.198	0.222883	0.245936	4.0699	3.17234	0	3' UTR	KLHL4
chr1	171670497	171670708	114.102	4.79278	4.43954	0	4.67701	1.89853	Exon (ENST00000442087.2/ENST00000442087.2, exon 1 of 1)	MYOC
chr19	55808780	55810325	114.028	11.4094	22.0762	10.7034	8.51021	12.1782	5' UTR	NLRP11
chr8	11809691	11809838	114.005	0.272279	1.20176	0	0	4.23036	Promoter (<=1kb)	FDFT1
chr17	7930420	7930706	113.831	4.06434	3.06312	1.57162	4.01287	4.95515	Promoter (<=1kb)	KCNAB3
chr15	72218949	72219089	113.705	2.97025	3.31124	1.19177	17.9589	8.56359	Promoter (<=1kb)	PKM
chrX	155054719	155055007	113.673	1.68321	7.43652	1.83617	0	3.86859	3' UTR	FUNDC2
chr19	55891752	55892099	113.033	0.578984	1.21917	0	0	3.0585	3' UTR	NLRP4
chr17	7074799	7075537	112.932	1.9767	0.576625	0.682164	2.16738	6.45095	Promoter (1-2kb)	CLEC10A
chr11	60869578	60869901	112.859	2.32314	1.19226	4.99534	1.95386	3.68533	Promoter (<=1kb)	ZP1
chr5	76832738	76833733	112.789	7.33973	4.79085	5.17688	12.1222	12.7563	5' UTR	F2RL1
chr1	67687979	67688250	112.743	2.66674	0.749262	5.52763	1.73853	3.18965	Promoter (2-3kb)	GADD45A
chr20	1369000	1369772	112.721	1.37682	0.420637	0	0	2.44143	Promoter (2-3kb)	FKBP1A
chr11	74745850	74745972	112.683	0.561637	3.20837	0	0	0.109075	Promoter (2-3kb)	RNF169
chr10	119167785	119168475	112.654	0.588382	0.0442401	0	0.143491	5.94769	Promoter (2-3kb)	SFXN4
chr16	85488	85774	112.43	4.08691	4.38972	10.2617	4.94301	8.5858	3' UTR	NPRL3
chr12	3211825	3211941	112.418	2.46631	1.85272	0	3.19426	0	Exon (ENST00000495392.1/ENST00000495392.1, exon 1 of 1)	TSPAN9
chr6	15520517	15521047	112.247	3.14129	4.64401	4.23056	2.58546	2.30763	3' UTR	DTNBP1
chr17	71863660	71864310	112.193	1.37066	0	4.07567	2.57752	0	Intron (ENST00000637627.1/ENST00000637627.1, intron 3 of 4)	LINC01152
chr12	53665204	53665401	112.103	3.67067	2.19894	3.12674	6.08629	12.7387	5' UTR	ATP5MC2
chr8	105419740	105420208	111.61	2.39354	2.57564	1.32003	2.43938	4.06207	Promoter (<=1kb)	ZFPM2
chr7	43866586	43866975	111.41	4.65893	1.67457	8.05049	2.73794	2.40805	Promoter (2-3kb)	MRPS24
chr1	151695472	151695845	111.389	1.2314	1.3722	2.60124	2.24327	7.37776	3' UTR	CELF3
chr15	72208625	72208853	111.247	4.82664	0.315529	3.08968	0	4.08151	Promoter (<=1kb)	PKM
chr1	207359579	207360418	111.144	2.289	0.308787	0	2.36078	4.48275	3' UTR	CD55
chr12	34154588	34155233	111.082	0.434431	0.143399	0.547628	0	3.26753	Intron (ENST00000538025.1/ENST00000538025.1, intron 1 of 2)	ALG10
chrX	153798354	153798460	111	2.91874	0.692606	0	7.62712	13.1237	Promoter (<=1kb)	SSR4
chr10	104454467	104455030	110.944	2.35783	0.748972	0	6.76162	6.21653	3' UTR	LINC02620
chr6	158636562	158636891	110.892	6.5963	5.34482	0.187604	0	10.5704	3' UTR	DYNLT1
chr12	109930121	109930957	110.652	5.37849	2.83552	2.82127	3.64498	4.48812	3' UTR	GIT2
chr17	8466957	8468081	110.278	5.00072	2.56581	2.27984	6.93559	2.22213	3' UTR	NDEL1
chr1	19658162	19658431	110.172	6.18587	1.64686	4.25832	2.25989	10.1533	3' UTR	HTR6
chr19	582758	583423	110.093	9.81287	6.14791	7.96775	3.03482	9.68954	3' UTR	BSG
chr6	24718578	24719083	110.036	12.9129	4.14116	5.12125	2.04998	9.44797	Promoter (<=1kb)	C6orf62
chr2	237763015	237763402	109.845	3.0861	1.32746	2.0059	0	1.1526	Exon (ENST00000289175.10/9208, exon 8 of 8)	LRRFIP1
chr7	36512791	36513672	109.82	5.51854	5.12334	3.9107	0.864753	3.32618	Promoter (1-2kb)	AOAH
chr7	99181903	99182038	109.673	2.17995	5.23121	0	2.74801	0.295947	Exon (ENST00000327442.6/402569, exon 8 of 10)	KPNA7
chr19	2994918	2995141	109.636	2.69849	1.6873	0	7.83141	8.32528	3' UTR	TLE6
chr4	44702015	44703105	109.521	2.55783	1.03589	0.891716	5.78151	2.42665	3' UTR	GNPDA2
chr6	31268785	31269126	109.323	0.866882	0	0	0	0	Promoter (<=1kb)	HLA-C
chr8	11826023	11826203	109.157	2.34962	1.648	0	7.29001	5.23803	3' UTR	FDFT1
chr2	57796597	57796846	109.138	60.5123	4.80225	17.4054	3.66102	14.7043	Distal Intergenic	VRK2
chr19	19528035	19528185	108.618	14.0393	13.0549	13.647	14.143	20.5539	Promoter (<=1kb)	YJEFN3
chrX	12823343	12824181	108.489	0.360226	0.0242907	0	3.83629	1.76432	3' UTR	PRPS2
chrX	119876524	119876635	108.241	1.24644	0.248132	0.552763	5.24365	9.74278	3' UTR	NDUFA1
chr8	96258386	96258678	108.177	2.48543	0.442629	0	1.45774	0	Promoter (1-2kb)	MTERF3
chr10	124470068	124470296	108.093	33.3151	13.8266	2.31726	3.49715	13.8264	Intron (ENST00000368842.10/64077, intron 1 of 6)	LHPP
chr3	98796017	98797007	108.063	1.02167	2.85106	0	0	5.31146	3' UTR	ST3GAL6
chrX	51901609	51901931	107.711	2.40608	2.6873	1.36907	6.63536	0	Promoter (2-3kb)	MAGED1
chr14	54842105	54842466	107.622	0.0516836	1.18738	2.44315	2.52833	9.73484	3' UTR	MIR4308
chr7	42917433	42917678	107.621	0.661092	1.64184	0	0	7.48985	3' UTR	C7orf25
chr12	46358233	46360535	107.533	5.63799	4.82029	7.90333	9.90234	10.5093	Promoter (2-3kb)	SLC38A2
chr19	1497229	1497875	107.49	9.05668	5.28039	6.83478	2.62882	12.179	Promoter (1-2kb)	REEP6
chr6	24704999	24706209	107.258	2.01855	0.817736	2.92129	0	4.14343	3' UTR	C6orf62
chr19	10259681	10259929	106.963	7.5023	4.67272	1.42076	2.45048	7.32777	3' UTR	MRPL4
chr16	88651992	88652553	106.962	8.05768	3.3527	2.09302	1.30285	10.8699	Promoter (<=1kb)	CYBA
chrX	154348578	154349025	106.851	11.989	7.8203	5.38943	2.09405	8.74455	Promoter (1-2kb)	FLNA
chrX	33041347	33041850	106.828	0.354087	0.970472	0.877401	0	4.17041	Exon (ENST00000436520.1/ENST00000436520.1, exon 1 of 1)	DMD
chr2	147382289	147382643	106.763	6.11556	8.39726	11.5597	9.73263	11.4259	Distal Intergenic	ACVR2A
chr14	69708688	69709154	106.668	54.1146	39.1015	8.01091	19.6476	18.3864	Exon (ENST00000342745.5/9766, exon 5 of 6)	SRSF5
chr16	66613395	66613705	106.62	5.13205	6.64537	6.00041	6.40089	12.3522	3' UTR	CMTM3
chr14	61727458	61727623	106.458	0.546199	3.67196	0	0	7.16613	Promoter (1-2kb)	HIF1A
chr4	165333342	165333625	106.365	1.33784	0.0652366	0	0	4.45635	5' UTR	MSMO1
chr1	153662161	153662396	106.211	6.7264	5.90358	7.49508	4.26601	15.5765	Promoter (2-3kb)	ILF2
chr3	189956899	189957532	106.186	6.66705	3.30801	0.976489	4.09025	5.84053	3' UTR	P3H2
chrX	153700570	153700902	106.131	10.5173	10.5432	9.34882	4.8328	9.07849	Promoter (1-2kb)	BCAP31
chr11	62707361	62707716	106.017	177.914	53.8798	34.4328	29.1802	22.3605	Promoter (<=1kb)	BSCL2
chr12	113158578	113159064	105.885	8.49183	7.64294	0.417693	0	7.12597	Promoter (<=1kb)	MIR7106
chr7	76329297	76330193	105.344	3.25222	3.85002	1.7156	3.88583	3.73423	3' UTR	HSPB1
chr1	3756672	3757173	105.258	3.72126	1.25114	3.57644	5.37848	3.31398	3' UTR	CCDC27
chr12	64697144	64697505	105.194	0.166978	1.52517	3.46927	6.82648	0.914184	3' UTR	GNS
chr7	134028889	134029126	105.189	8.98589	2.24195	0	4.35835	3.19435	Intron (ENST00000253861.5/60412, intron 17 of 17)	EXOC4
chr3	12836079	12836199	105.144	7.36249	10.9785	0	3.27777	16.2622	3' UTR	SNORA7A
chr20	41203274	41204987	105.018	5.3681	4.36913	2.94119	1.79776	4.78519	Promoter (<=1kb)	ZHX3
chr9	128163511	128163833	105.015	5.01713	0.877604	6.02391	7.084	9.96876	3' UTR	C9orf16
chr19	5205554	5205923	105.011	5.1033	3.34491	6.38217	3.71049	4.26662	Intron (ENST00000588552.5/5802, intron 29 of 30)	PTPRS
chr13	110511989	110512914	104.994	5.82826	4.01556	2.42595	2.55335	8.97317	3' UTR	COL4A2-AS1
chr6	152974919	152975564	104.983	3.68933	4.90426	4.38103	12.822	11.3672	Promoter (<=1kb)	FBXO5
chr14	67677408	67678404	104.977	6.17539	4.7498	0.745148	3.70263	10.1418	Promoter (2-3kb)	VTI1B
chr3	139538800	139538955	104.891	40.7817	36.7397	6.74654	0	19.2358	Promoter (<=1kb)	RBP1
chr5	151664084	151664229	104.74	8.35915	17.2709	17.6278	1.51498	17.919	Exon (ENST00000231061.9/6678, exon 9 of 10)	SPARC
chr16	68684614	68684788	104.599	5.69921	1.67274	0	2.39709	0.485541	Promoter (2-3kb)	CDH3
chr4	117343665	117344495	104.554	0.498781	0.399082	0.308642	0	0.866434	Exon (ENST00000662581.1/105377389, exon 3 of 3)	LINC02263
chr14	58769102	58769304	104.496	58.8261	10.3406	0	7.43925	6.65306	Intron (ENST00000648996.1/102723742, intron 4 of 13)	LINC01500
chr1	23694668	23694782	104.482	6.19479	8.53863	0	0	8.5942	Promoter (2-3kb)	RPL11
chr17	51171537	51171688	104.364	7.38533	10.385	0	4.61641	11.7098	Promoter (2-3kb)	NME2
chr4	38129003	38129269	104.357	42.6934	57.6425	37.9274	64.1021	22.1763	Intron (ENST00000261439.9/23216, intron 18 of 19)	TBC1D1
chr17	39696179	39696380	104.151	47.6644	50.2069	50.4382	15.5563	24.7515	Promoter (<=1kb)	PGAP3
chr4	39551052	39552132	104.133	0.596446	0.238231	0	2.1308	3.56195	3' UTR	UGDH
chr10	110286048	110286454	103.987	6.15812	1.77533	4.21566	9.55731	4.96655	3' UTR	MXI1
chr18	47155112	47156140	103.883	0.696519	1.00828	0.421152	0.370608	5.51949	3' UTR	HDHD2
chr12	6748077	6748534	103.774	4.41185	1.61001	2.78071	9.85862	8.59268	Promoter (1-2kb)	MLF2
chr17	73209196	73209757	103.735	5.46612	4.18675	0	2.29356	6.23865	Promoter (2-3kb)	COG1
chr7	40860332	40860640	103.662	3.24168	3.27674	2.26114	1.20948	2.4459	3' UTR	SUGCT
chr11	63590094	63590346	103.631	7.39507	3.04637	8.49463	4.52201	3.58828	5' UTR	PLAAT3
chr1	27666078	27666429	103.576	2.03613	2.72118	14.5477	5.39532	8.28354	3' UTR	LINC02574
chr11	111498626	111498798	103.543	0.877657	3.427	1.68704	8.50886	10.6503	5' UTR	LOC728196
chr1	150286483	150287000	103.238	2.63389	3.14032	8.36614	3.38656	3.52242	Promoter (2-3kb)	CIART
chr1	7984911	7985227	102.921	6.50134	8.94508	3.62696	2.30979	18.4386	3' UTR	PARK7
chr5	179797702	179797990	102.547	13.6599	15.7193	17.9944	14.7792	21.6023	Promoter (<=1kb)	MIR1229
chr10	4977783	4977897	102.343	2.14002	0.80553	0.845967	0	0	3' UTR	AKR1C1
chr17	5772370	5773485	102.291	3.31169	7.22494	2.77372	5.9527	14.8108	Promoter (<=1kb)	WSCD1
chr2	42350554	42351347	102.199	4.72723	4.30862	4.67829	7.33893	1.37993	3' UTR	COX7A2L
chr19	11131362	11133765	101.994	7.50044	8.65662	4.94083	3.97854	9.70319	3' UTR	MIR6886
chr19	55708501	55709036	101.903	3.64094	2.61316	2.31005	3.13053	9.56161	3' UTR	EPN1
chr11	102197850	102198068	101.892	35.4179	1.81042	2.42307	13.478	6.28952	Intron (ENST00000282441.10/10413, intron 4 of 8)	YAP1
chr15	92897834	92898009	101.836	4.01502	2.6317	4.5226	0	3.30325	Promoter (2-3kb)	CHD2
chr16	3436320	3437483	101.433	2.20577	2.17424	0	0.917351	1.38696	3' UTR	ZNF597
chr6	52791625	52791947	101.398	0.565874	0.275327	0	0	0	3' UTR	GSTA1
chr14	60397777	60398377	101.364	4.36547	2.89468	2.06021	4.0864	5.99008	3' UTR	C14orf39
chr8	139495632	139496265	101.127	2.77624	3.083	1.81348	13.57	4.88827	Distal Intergenic	KCNK9
chr21	43774016	43774310	101.087	5.12256	5.87218	0	7.75639	1.97075	Promoter (1-2kb)	CSTB
chr8	33548044	33548827	100.98	3.72648	3.31316	3.83549	8.01625	7.3242	3' UTR	RNF122
chr11	73872813	73873336	100.922	8.6379	1.14557	4.28707	2.03778	3.55037	3' UTR	COA4
chr1	214316611	214316941	100.789	77.1186	81.0327	36.6059	56.9845	14.227	Intron (ENST00000491455.5/56950, intron 3 of 10)	SMYD2
chr16	25950617	25951323	100.716	150.681	13.9596	8.79416	4.45545	5.59803	Intron (ENST00000331351.6/9951, intron 1 of 1)	HS3ST4
chr19	8364105	8364622	100.686	37.5413	20.5945	19.6007	4.59394	13.3127	Promoter (<=1kb)	ANGPTL4
chr6	43020716	43021657	100.532	48.349	59.114	24.9177	24.7679	22.4554	Promoter (<=1kb)	RRP36
chrX	119469694	119470103	100.496	7.69793	11.7603	1.29427	4.70649	11.5511	Promoter (<=1kb)	SLC25A5
chr10	71828913	71829070	100.401	2.09503	3.45919	0	0.482729	3.62296	Promoter (<=1kb)	PSAP
chr5	134750782	134751304	100.238	2.13402	0.789974	9.28387	8.66253	1.95814	3' UTR	DDX46
chr2	28799317	28801590	100.228	1.14523	0.471007	1.41569	1.92523	5.16828	3' UTR	SPDYA
chr1	84498340	84498526	100.202	2.63211	1.29789	0	10.0743	4.06554	3' UTR	GNG5
chr6	170317394	170318528	99.8943	3.62525	1.97841	0.779225	2.33853	2.27742	Exon (ENST00000630384.2/84498, exon 2 of 11)	FAM120B
chr7	93886043	93886875	99.8501	1.26297	0.0622763	0	2.19749	0.644239	5' UTR	TFPI2
chr14	35401597	35402040	99.6031	6.16519	8.06184	3.86436	1.71782	15.1286	Promoter (1-2kb)	NFKBIA
chr1	31365473	31365926	99.576	2.86571	5.93768	7.32471	3.35996	11.4265	3' UTR	FABP3
chr4	5905961	5906084	99.4187	5.45501	4.96051	1.92575	7.44259	4.21963	Intron (ENST00000639345.1/389197, intron 7 of 7)	CRMP1
chr6	118905653	118905834	99.3516	0.759135	0.386832	0.874701	0	8.99333	Exon (ENST00000229595.6/25842, exon 3 of 4)	MCM9
chr14	20457060	20457575	99.2046	14.2399	17.933	7.57585	18.2548	10.6602	Promoter (1-2kb)	APEX1
chr8	100918800	100919820	99.1041	1.32643	5.68519	4.85955	9.34527	8.15577	3' UTR	YWHAZ
chr3	141925545	141926358	99.1027	1.32957	1.52269	1.19516	10.4006	5.57089	3' UTR	ATP1B3
chr5	147393159	147394025	99.0607	10.1964	6.62983	4.4578	13.6795	12.7354	3' UTR	DPYSL3
chr15	75371114	75372102	99.0417	4.10512	4.28055	5.00784	4.33411	9.28786	Promoter (2-3kb)	MAN2C1
chr9	35056662	35057204	99.0228	9.57872	12.8923	16.0108	7.54283	7.67587	Promoter (<=1kb)	VCP
chr7	115526354	115526590	99.0175	20.8956	24.7029	7.46346	19.2126	5.41557	Distal Intergenic	SNORA25B
chr1	23787805	23788213	98.9062	5.90105	1.55375	0	2.98371	10.3766	Promoter (2-3kb)	PITHD1
chr20	49952158	49953736	98.7221	4.30166	1.77469	3.47271	3.90775	8.50803	3' UTR	RNF114
chr1	154206799	154207615	98.4816	3.5055	5.44024	0.649513	3.9676	8.63219	Promoter (<=1kb)	C1orf189
chr3	30751357	30752176	98.2963	13.1809	15.9221	16.653	19.8305	6.03188	Intron (ENST00000282538.9/339896, intron 14 of 14)	GADL1
chr17	81109026	81109306	98.1277	7.50328	0.969217	0.220318	0	13.0821	3' UTR	BAIAP2
chr20	4024094	4024189	98.0999	5.15711	2.69223	0	2.14513	1.35094	Exon (ENST00000427242.1/ENST00000427242.1, exon 1 of 1)	RNF24
chr8	41262035	41262610	98.0466	1.58911	2.07788	0.506699	2.91314	3.46276	3' UTR	MIR548AO
chr4	169729520	169729685	97.7849	0	0	0	0	0	Promoter (2-3kb)	HPF1
chr12	105738903	105739311	97.6597	4.54806	2.73605	2.18402	2.81588	4.46116	Promoter (2-3kb)	CASC18
chr3	10126329	10126879	97.5666	2.19275	1.54674	0	0	5.06459	3' UTR	BRK1
chr2	11605272	11606328	97.5418	3.12756	2.71335	4.26731	3.66563	3.38474	Intron (ENST00000381486.7/9687, intron 17 of 32)	GREB1
chr4	6640128	6642616	97.5164	49.7016	37.1897	10.731	10.8477	20.1415	Promoter (<=1kb)	MRFAP1
chr16	1363422	1366348	97.449	7.47084	4.70575	5.46908	2.8403	5.3277	Promoter (<=1kb)	UNKL
chr19	55817912	55818190	97.3528	1.38761	0.750385	6.02293	4.92072	7.51761	Promoter (<=1kb)	NLRP11
chr11	110263998	110264231	97.2871	2.27872	0	3.515	0	1.20402	Promoter (<=1kb)	RDX
chr14	75134258	75134950	97.2418	1.86908	0.695104	0	3.3348	3.78159	3' UTR	NEK9
chr19	7116132	7116661	97.1739	0.787482	0.594269	4.15511	1.29517	2.70013	3' UTR	INSR
chr19	885795	886149	97.1074	9.77435	12.9795	6.55218	4.40439	5.61846	Promoter (<=1kb)	MED16
chr1	26731164	26731538	97.1068	3.49628	3.46829	3.72636	3.25424	3.20798	Promoter (1-2kb)	ARID1A
chr13	113177665	113178454	97.022	20.0212	4.20028	3.40334	2.22055	4.68721	Promoter (<=1kb)	PCID2
chr11	10306334	10307304	96.978	19.335	21.1031	12.6788	6.61383	17.2482	Promoter (<=1kb)	ADM
chr20	45815584	45815728	96.964	13.1909	6.37591	0.487956	0	11.7508	Promoter (1-2kb)	UBE2C
chr16	88809502	88809790	96.9095	26.5155	29.7237	10.3743	8.12855	8.29427	Promoter (<=1kb)	APRT
chr11	62789978	62790127	96.8745	11.9645	5.36054	5.30652	4.72881	24.2984	Promoter (<=1kb)	MIR6748
chr7	107758173	107758846	96.7825	2.84849	3.0787	6.53474	5.5902	1.93746	3' UTR	LOC101927974
chr5	135334476	135334661	96.7605	4.40656	0.607612	2.4488	2.46036	4.61635	3' UTR	C5orf66
chr11	19817295	19817485	96.6821	16.1024	18.6388	14.4471	16.2526	5.08086	Intron (ENST00000360655.8/89797, intron 1 of 37)	NAV2
chr12	53669160	53669319	96.5841	3.87683	1.78324	0	0	3.04661	Promoter (<=1kb)	ATP5MC2
chrX	16844706	16845078	96.5217	1.77102	2.0514	4.102	3.88513	6.01874	3' UTR	TXLNG
chr15	72206741	72206872	96.4988	11.3609	21.1378	3.35008	13.4052	13.6196	Promoter (<=1kb)	PKM
chr2	219250368	219251257	96.4172	4.50435	2.37419	0	4.91049	7.90908	Promoter (1-2kb)	TUBA4A
chr22	31140388	31140674	96.4065	60.5715	70.4679	25.0534	11.7729	18.9012	Promoter (<=1kb)	PLA2G3
chr6	35443381	35443592	96.3377	4.97608	3.63553	4.17179	4.38919	0.843792	Exon (ENST00000436521.2/ENST00000436521.2, exon 2 of 5)	FANCE
chr2	85608320	85608681	96.3053	4.70123	7.10379	1.63691	3.3711	16.7766	Promoter (2-3kb)	USP39
chr8	28348345	28348731	96.2273	38.1981	15.8319	9.04988	11.7067	8.19306	Promoter (2-3kb)	ZNF395
chr15	32899187	32899705	96.1878	78.2156	8.0588	15.6094	11.0071	4.23944	Promoter (2-3kb)	FMN1
chr11	60921840	60923360	96.1568	7.6415	7.63135	2.32589	3.66062	9.02652	Promoter (1-2kb)	TMEM132A
chr5	43527021	43527275	96.1472	0	0	0	3.88834	0.613816	3' UTR	PAIP1
chr7	80127852	80128042	96.1188	77.1024	38.8295	17.1327	20.4455	24.2336	Intron (ENST00000649225.1/2770, intron 4 of 12)	GNAI1
chr17	75167778	75168306	96.0306	0	0	0	0	0.836932	Promoter (<=1kb)	JPT1
chr5	77426495	77427036	95.9914	12.6474	1.67839	2.44766	0	10.1984	3' UTR	WDR41
chr5	53094275	53094549	95.9552	0.235504	0	0	0	0	3' UTR	MOCS2
chr7	138207591	138207770	95.9295	18.9094	13.2263	4.4221	6.77966	6.95659	Distal Intergenic	MIR4468
chr19	40441039	40441897	95.8108	7.66006	1.97566	1.75031	2.72587	8.07997	Promoter (<=1kb)	SERTAD3
chr7	93889057	93889191	95.7965	4.01908	4.37791	0	0	2.78263	Promoter (<=1kb)	TFPI2
chr5	169604174	169604708	95.5282	3.77687	0.9835	0.297562	0.399176	1.54642	3' UTR	SPDL1
chr11	63976238	63976763	95.5214	59.0206	10.7958	4.37166	6.7136	7.15875	Promoter (1-2kb)	OTUB1
chr1	61005689	61005867	95.3777	13.3387	4.81811	10.9194	2.85484	12.8417	Intron (ENST00000371191.5/4774, intron 1 of 10)	NFIA-AS2
chr17	59697374	59698038	95.3417	5.26658	8.22161	4.97403	1.74334	16.2677	5' UTR	CLTC
chr7	128457236	128458251	95.2321	13.8671	13.6018	4.09567	9.87921	15.0933	Promoter (1-2kb)	HILPDA
chr19	55537140	55537300	95.1569	37.8123	47.3767	28.1806	19.4231	20.3883	Promoter (<=1kb)	SBK2
chr20	35654579	35655314	95.0901	5.01371	2.73629	3.9174	3.25396	5.32276	Promoter (<=1kb)	CPNE1
chr7	149406746	149406901	95.0864	62.3097	73.5981	66.615	52.4609	22.1311	Distal Intergenic	ZNF777
chr12	109450645	109451791	95.0029	4.09047	3.61741	1.69636	2.10128	4.25765	3' UTR	KCTD10
chr15	71348268	71348479	94.9479	4.70453	8.96209	5.1313	0	2.17276	Exon (ENST00000648513.1/ENST00000648513.1, exon 2 of 3)	THSD4-AS1
chr2	65205067	65206048	94.5822	5.64979	5.79588	0	10.796	4.90929	Exon (ENST00000467568.2/ENST00000467568.2, exon 1 of 1)	ACTR2
chr4	185146879	185147138	94.4164	2.75661	0.869353	1.08852	4.04824	4.16249	3' UTR	SLC25A4
chr11	75571981	75572703	94.1778	1.88309	1.65669	5.54139	1.50855	5.56692	3' UTR	SERPINH1
chr7	116257495	116258729	94.0959	0.969561	1.6847	2.14123	3.267	6.82945	3' UTR	TES
chr10	100362943	100363596	94.023	7.73731	7.08226	5.70681	5.64453	9.5186	3' UTR	OLMALINC
chr4	8475662	8476460	93.9924	5.3659	6.10307	5.60096	3.97107	5.55234	Promoter (2-3kb)	TRMT44
chr7	22813033	22813158	93.8555	6.48779	8.45488	5.05383	1.93705	12.2095	3' UTR	TOMM7
chr9	99230383	99230559	93.7342	1.16274	0	0	0	8.66627	3' UTR	SEC61B
chrX	54809734	54810166	93.4063	6.63259	2.54161	10.3353	3.52292	3.37731	Promoter (<=1kb)	MAGED2
chr3	52199228	52199410	93.3209	13.1021	8.9295	1.59486	0.833565	6.98917	Promoter (1-2kb)	ALAS1
chr4	94575645	94575901	93.2655	13.4455	5.81768	0	1.36517	5.32475	3' UTR	PDLIM5
chr7	101239663	101239848	93.1105	4.53423	3.22732	0	2.78841	4.03931	Promoter (<=1kb)	CLDN15
chr19	11105222	11105596	93.0692	13.1868	22.4006	21.7685	7.48474	9.93402	Promoter (<=1kb)	LDLR
chrX	103357646	103358430	92.9828	1.34936	1.43379	2.81662	0	2.81428	Promoter (1-2kb)	TCEAL9
chr8	30063146	30063873	92.9432	1.3532	0.676955	0.0364459	0.0314304	2.59848	3' UTR	SARAF
chr1	201483708	201484693	92.9148	6.42382	6.03261	4.6284	3.44225	2.82114	3' UTR	CSRP1
chr3	127621698	127622379	92.86	9.3252	12.4882	6.74338	10.3782	5.58684	3' UTR	MCM2
chr1	16896529	16897021	92.7901	71.9874	47.9734	16.5403	21.8603	18.8318	Promoter (<=1kb)	RNVU1-18
chr1	109736940	109737131	92.6559	3.94279	4.22652	4.97486	5.32309	10.6678	Promoter (1-2kb)	GSTM3
chr11	116835813	116836440	92.4574	89.1108	110.564	41.6861	29.634	24.3971	Promoter (<=1kb)	APOA1-AS
chr3	141745190	141745647	92.4526	1.79742	0.999174	0.965524	5.32899	5.22395	3' UTR	GRK7
chr8	109343405	109343659	92.3092	0.440223	0	6.93663	0	0.315677	3' UTR	ENY2
chr7	151207888	151208056	92.1986	9.46547	5.22927	0	13.5844	4.89549	Promoter (2-3kb)	H2BE1
chr11	57801760	57802164	92.1466	3.2213	7.68536	9.12809	6.403	22.6696	Promoter (<=1kb)	CTNND1
chr1	243499777	243500024	92.0224	7.87494	13.9328	21.6826	5.04373	10.7835	3' UTR	SDCCAG8
chr16	31112153	31112487	91.9689	3.35096	6.02825	10.5602	1.59373	14.4843	Promoter (<=1kb)	BCKDK
chr20	10637643	10637904	91.9551	35.5349	8.65545	14.4478	2.32889	21.6436	3' UTR	JAG1
chr15	74367332	74367601	91.9537	6.28447	6.34728	1.96538	7.62712	3.94207	Promoter (<=1kb)	CYP11A1
chr1	43282173	43283030	91.8765	8.4909	1.10127	4.32933	0.711153	4.36785	Promoter (2-3kb)	C1orf210
chr4	120059527	120060055	91.8076	1.03382	1.55853	0	1.73016	1.90212	Promoter (<=1kb)	MAD2L1
chr11	65433873	65435007	91.7594	5.52155	3.41978	1.95585	2.84925	16.4542	Exon (ENST00000501122.2/283131, exon 1 of 1)	MIR612
chr10	79067311	79067500	91.6896	117.09	43.0416	61.1646	33.1579	19.4889	Promoter (<=1kb)	ZMIZ1-AS1
chr22	19968639	19968900	91.6618	8.52531	1.34358	4.79342	2.91111	10.1049	3' UTR	MIR4761
chr9	124353523	124353672	91.5458	7.89159	18.064	8.25459	1.52542	20.8698	3' UTR	PSMB7
chr14	22946267	22946650	91.535	9.56088	1.96852	1.15159	8.69967	9.01407	Promoter (1-2kb)	HAUS4
chr12	49796318	49797196	91.4245	5.13132	2.19839	2.0727	2.23867	7.30595	Promoter (<=1kb)	NCKAP5L
chr16	2896429	2896768	91.4151	6.45098	4.04329	2.91338	9.82552	4.39317	Promoter (1-2kb)	FLYWCH2
chr2	183532650	183532785	91.4002	12.8628	18.173	7.80371	18.2827	7.06986	Distal Intergenic	NUP35
chr22	42214330	42215295	91.3007	12.0097	3.65365	5.21863	6.08748	5.58317	Promoter (<=1kb)	TCF20
chr2	218238663	218238843	91.238	1.24836	0	0	0	1.53188	Promoter (<=1kb)	ARPC2
chr19	55857735	55859158	91.225	1.94067	1.59901	1.0931	0.749857	4.23341	Promoter (<=1kb)	NLRP4
chr1	22092222	22092882	91.2095	1.55241	3.12804	1.72602	1.96159	12.1444	3' UTR	WNT4
chr13	74134327	74134517	91.1826	176.064	148.615	127.384	129.302	24.8892	Distal Intergenic	LINC00402
chr22	41674762	41675133	91.1477	7.21531	2.92849	1.42648	7.38109	13.9573	Promoter (1-2kb)	SNU13
chr21	46142427	46142618	91.1348	11.0413	12.1295	0	0	4.93794	Promoter (<=1kb)	FTCD
chr5	173163774	173164309	91.0579	10.3764	9.21175	5.11512	2.98823	8.14322	3' UTR	BNIP1
chr16	88866359	88866650	90.6847	8.17187	7.01749	6.05767	1.30601	3.85947	Promoter (<=1kb)	PABPN1L
chr12	76858784	76858987	90.6717	7.99316	8.18285	2.47117	1.86939	4.47209	3' UTR	CSRP2
chr11	114449869	114450254	90.5829	0.186424	1.09435	0	3.75428	0	Promoter (<=1kb)	REXO2
chr14	75279917	75280107	90.5791	73.0598	72.2076	20.7908	15.4938	23.8122	Promoter (<=1kb)	FOS
chr2	183161098	183161615	90.5573	0.873796	0.887017	0	0.0736208	5.534	3' UTR	NUP35
chr5	180300780	180301574	90.5371	6.56236	4.94525	3.69343	9.96801	6.08655	3' UTR	MAPK9
chr14	55183573	55183741	90.3189	4.31758	0	4.76226	0.947749	2.06404	3' UTR	DLGAP5
chr1	15807462	15807653	90.2942	1.54038	5.53886	0	0	3.07456	Promoter (1-2kb)	UQCRHL
chr12	78915052	78915320	90.2479	36.7984	40.381	36.7577	20.3579	12.6349	Intron (ENST00000393240.7/6857, intron 2 of 11)	SYT1
chr2	241229290	241229622	90.1132	10.8415	7.37749	5.63054	3.43563	5.5599	Promoter (<=1kb)	HDLBP
chr14	61738122	61738338	90.0212	1.11421	0.998932	2.4454	0.316332	1.23652	Promoter (1-2kb)	HIF1A
chr1	228148731	228148892	90.0149	6.52967	3.15649	0	4.80226	13.4439	Promoter (<=1kb)	GUK1
chr8	105387720	105387907	89.9395	7.29165	8.02188	2.35218	0	1.61756	Promoter (<=1kb)	ZFPM2
chr7	19698431	19698657	89.8815	7.12621	4.96235	5.88315	8.73592	4.6691	Promoter (1-2kb)	TWISTNB
chr7	138628206	138628342	89.8353	6.35556	3.67839	0	3.61871	9.6297	Promoter (<=1kb)	SVOPL
chr2	86777424	86777856	89.8326	0.109684	0.581917	0	2.64219	1.50791	3' UTR	RMND5A
chr7	69609046	69609189	89.667	26.6951	30.5184	12.0379	13.5593	17.0188	Intron (ENST00000644939.1/26053, intron 1 of 18)	AUTS2
chr15	77046133	77046886	89.6194	2.21033	1.87729	0.82108	0	4.89914	3' UTR	TSPAN3
chr7	102473503	102473646	89.5959	5.41696	6.17573	4.17643	9.00423	7.45349	Promoter (2-3kb)	MIR4467
chr9	37780545	37780873	89.558	0.769902	0.312541	0.0268821	0.0231827	1.69912	3' UTR	EXOSC3
chr2	9584075	9585336	89.4355	0.854164	0.613658	1.16334	1.78893	3.34521	3' UTR	ADAM17
chr8	25110962	25111155	89.3104	3.7241	3.27569	2.27943	1.96575	2.65098	Distal Intergenic	DOCK5
chr6	7768206	7768419	89.1402	9.51954	5.04736	0.371952	0	1.56732	Intron (ENST00000283147.7/654, intron 1 of 6)	BMP6
chr18	9861184	9862468	89.1287	3.86958	2.01132	5.09316	0	2.80159	3' UTR	RAB31
chr4	113885918	113886692	89.0918	2.49213	3.25122	4.96416	3.18863	9.10577	Distal Intergenic	ARSJ
chr22	37805314	37806449	89.0761	14.2424	15.6731	2.52247	9.31905	22.0141	Promoter (<=1kb)	H1-0
chr4	57031106	57031315	88.9716	0.884076	0.99694	0	0	7.02758	3' UTR	POLR2B
chr11	134151473	134151693	88.7744	8.15651	4.40964	4.0019	11.1128	2.08428	Promoter (2-3kb)	NCAPD3
chr1	112456047	112457243	88.6867	4.33922	4.06762	3.251	3.46629	7.61415	Exon (ENST00000271277.11/55917, exon 6 of 6)	MIR4256
chr1	43977804	43978258	88.6816	11.4281	4.69695	3.30443	2.29652	11.7159	Promoter (<=1kb)	B4GALT2
chr7	98362675	98362833	88.6519	11.7081	8.80917	10.1235	8.34665	7.98789	Intron (ENST00000005260.9/55971, intron 1 of 13)	BAIAP2L1
chr8	11830248	11830421	88.5774	2.59716	5.46233	0.152486	1.44652	6.60533	Promoter (<=1kb)	FDFT1
chr2	72933897	72934314	88.5515	5.52953	2.29595	2.539	1.16779	5.54198	3' UTR	EMX1
chr1	22091846	22092140	88.538	0.341503	0	0	0	5.38167	3' UTR	WNT4
chr4	1727805	1728688	88.4092	9.01775	6.50129	3.20152	0.776517	3.99655	Promoter (<=1kb)	TACC3
chr8	138877845	138878249	88.4082	4.76533	4.32301	0	2.99435	7.77372	Exon (ENST00000303045.11/169044, exon 3 of 65)	COL22A1
chr18	23531564	23532252	88.2986	4.19852	5.09296	2.18217	3.75267	2.45998	Promoter (1-2kb)	NPC1
chr2	24067624	24067828	88.2298	3.89635	1.5364	0	0.372055	4.36301	3' UTR	SF3B6
chr6	31308073	31308348	88.219	2.61766	5.65214	4.4221	0	5.24985	Intron (ENST00000640615.1/3106, intron 2 of 2)	LINC02571
chr1	3752354	3752697	88.1849	2.86165	5.45044	4.165	0	8.47618	Promoter (<=1kb)	CCDC27
chr14	73284069	73284302	88.1562	59.8249	71.9394	40.0635	15.0587	12.9576	Promoter (1-2kb)	NUMB
chr2	215404420	215404614	88.1429	5.80844	2.65557	0	0	6.69668	Exon (ENST00000421182.5/2335, exon 20 of 45)	FN1
chr16	67438074	67438624	88.0396	7.35007	3.32548	0.802559	4.22191	8.3517	Promoter (1-2kb)	ATP6V0D1
chr1	167918124	167918323	87.8993	0.575676	0.342753	0	8.00847	5.07583	3' UTR	ADCY10
chr1	110401304	110401508	87.8549	0.77225	1.95213	5.86737	0	2.53055	3' UTR	LAMTOR5
chr18	24378680	24378880	87.8189	27.5845	5.37381	0.132003	0	9.65617	Promoter (1-2kb)	OSBPL1A
chr14	90043136	90043329	87.7653	0.0370925	0.143252	0	0	3.06592	3' UTR	KCNK13
chr1	46316594	46316746	87.6743	10.0085	6.53901	0	11.6151	21.1913	3' UTR	UQCRH
chr10	131967755	131968459	87.5666	0.461358	0.659621	0	0.973675	1.81421	3' UTR	BNIP3
chr1	179862475	179863027	87.4988	3.05015	2.60989	2.87876	7.03405	4.77131	3' UTR	TOR1AIP2
chr11	112233462	112233747	87.4813	0.352249	0	0	0	5.25393	3' UTR	PTS
chr1	68193978	68194205	87.4197	8.24066	1.69833	7.33138	12.946	5.4332	5' UTR	MIR1262
chr11	75566370	75566917	87.3622	11.9035	10.2424	2.58225	7.50186	5.94919	Promoter (<=1kb)	SERPINH1
chr10	100361038	100362658	87.301	2.42391	1.70528	1.364	0.12704	7.80479	3' UTR	OLMALINC
chr6	31270249	31270407	87.2822	0	0.69914	0	0	0	Promoter (<=1kb)	HLA-C
chr18	6462154	6462524	87.188	1.63315	0	0	0.904564	0.807628	Exon (ENST00000489915.1/ENST00000489915.1, exon 1 of 1)	L3MBTL4
chr15	85900120	85900987	87.173	5.70455	5.77908	3.87188	1.30048	10.5826	Distal Intergenic	MIR548AP
chr12	15903029	15903429	87.1434	3.21216	0.517468	0	1.52162	8.37542	Promoter (2-3kb)	STRAP
chr19	45180343	45181253	87.1388	11.8603	10.3699	4.40754	2.93028	7.19659	Promoter (1-2kb)	BLOC1S3
chr2	49972822	49973070	86.9611	161.247	130.278	167.081	96.5489	19.5048	Promoter (<=1kb)	NRXN1
chr12	112152667	112153479	86.957	4.80262	4.25693	3.6878	0	6.05631	3' UTR	MIR6861
chr3	52211347	52211544	86.9498	7.4213	2.78844	3.93076	7.2419	1.76173	Promoter (<=1kb)	ALAS1
chr8	27598023	27598219	86.9489	9.55932	2.59099	2.60388	4.18137	8.76259	Promoter (1-2kb)	CLU
chr3	183114883	183115028	86.8945	30.1245	11.0148	8.8442	21.8366	21.8704	Promoter (1-2kb)	MCCC1
chr16	71389788	71390408	86.8287	3.14722	3.37726	4.52891	5.84622	6.17164	3' UTR	CALB2
chr7	140023828	140024070	86.7045	3.00868	4.01804	0	6.27747	1.28826	3' UTR	PARP12
chr13	46490937	46491166	86.6596	2.21511	0	2.46099	1.98968	4.54987	Exon (ENST00000378775.3/ENST00000378775.3, exon 1 of 1)	LINC01198
chr3	128813362	128814555	86.6244	3.5341	2.09168	5.40726	0.51103	10.0678	3' UTR	RAB7A
chr12	57852776	57852870	86.5657	45.3725	30.3261	49.8068	13.2471	21.419	Distal Intergenic	CTDSP2
chr19	55785434	55785843	86.549	1.21454	1.20653	0	6.69698	1.19983	3' UTR	RFPL4AL1
chr12	57530315	57530658	86.4944	11.7102	2.27281	3.59938	0.532125	12.4283	Promoter (1-2kb)	MBD6
chr6	159798075	159798337	86.4621	3.92632	1.12009	0	0.406006	9.94744	Promoter (1-2kb)	PNLDC1
chr5	76955661	76955842	86.4575	1.36011	1.83236	2.91567	7.62712	4.42295	Promoter (2-3kb)	CRHBP
chr7	99173611	99173795	86.4126	0.280059	1.55228	4.78065	2.02016	3.50515	3' UTR	SMURF1
chr17	28757981	28759778	86.3271	5.80891	3.59003	4.69756	4.89951	7.83488	5' UTR	FAM222B
chr6	121448660	121449653	86.2649	1.99011	1.3504	1.51259	1.96432	9.9025	3' UTR	GJA1
chr4	52713540	52714023	86.2581	28.9415	29.3411	15.1667	4.72755	19.7733	Promoter (<=1kb)	DANCR
chr17	40171851	40172034	86.2418	4.30976	1.1076	8.17127	12.85	4.47209	3' UTR	CASC3
chr14	23097711	23098362	86.1463	4.99303	2.81318	2.71294	3.62639	11.1117	Promoter (2-3kb)	ACIN1
chr11	65171350	65171468	86.1146	9.54224	5.09109	4.75654	0	6.16322	Promoter (1-2kb)	SPDYC
chr19	52211277	52211497	86.0153	11.0805	5.96056	0	4.38301	11.3927	Promoter (<=1kb)	PPP2R1A
chr11	65442110	65443418	85.9308	14.3705	10.0038	2.79717	4.39331	12.2855	Promoter (1-2kb)	MIR612
chr22	30019522	30020790	85.92	3.36038	1.83666	1.46358	3.23957	7.00593	Promoter (1-2kb)	MTMR3
chr5	36181880	36182613	85.866	1.37645	1.28731	4.13292	4.91502	5.50177	3' UTR	NADK2
chr10	811858	812510	85.622	7.07475	6.0717	3.29118	6.19046	5.15695	Promoter (2-3kb)	LARP4B
chr1	192716340	192716439	85.5681	3.16623	1.85272	0	0	0	Promoter (<=1kb)	MIR4426
chr3	53885126	53885536	85.5343	3.78882	1.87977	0	0	1.20779	Promoter (2-3kb)	ACTR8
chr8	38850592	38850751	85.4878	7.8886	4.52758	8.67837	13.0614	16.8822	3' UTR	TACC1
chr6	110893494	110895536	85.4235	1.71465	2.50718	1.94806	2.58344	4.98213	Promoter (<=1kb)	AMD1
chr3	128945087	128945963	85.4108	5.12005	3.71178	0	8.2446	4.18143	Promoter (<=1kb)	KIAA1257
chr22	47388996	47390879	85.408	4.04577	2.51356	1.59609	3.48159	4.57654	Distal Intergenic	LOC339685
chr17	43016358	43016527	85.372	8.18224	4.76258	8.16788	7.31306	8.94419	Promoter (<=1kb)	VAT1
chr17	72383086	72383198	85.1553	31.4075	45.1539	6.26138	22.2064	16.7011	Exon (ENST00000648631.1/100499467, exon 5 of 6)	LINC00673
chr1	225495487	225495825	85.1477	0	0.021861	0	0	0.369377	3' UTR	ENAH
chr14	61740777	61741170	85.1413	3.24732	1.90445	6.82395	5.6913	7.87724	Promoter (<=1kb)	HIF1A
chr3	98515781	98516866	85.1282	1.97326	2.3321	1.46589	4.76168	1.9272	Promoter (<=1kb)	CLDND1
chr10	59792078	59793086	84.9494	2.76428	2.69094	2.10367	3.55277	7.3486	3' UTR	CCDC6
chr16	367460	367701	84.9454	4.75171	0	0	12.3547	10.9215	Promoter (2-3kb)	MRPL28
chr21	46004862	46005014	84.9449	5.44636	3.20896	8.8442	0	7.27811	Promoter (2-3kb)	COL6A1
chr10	97433002	97433205	84.9073	1.79899	4.60001	0.108385	2.99103	1.53454	3' UTR	PGAM1
chr2	96274801	96275025	84.8847	7.61173	5.55816	6.48575	2.0339	13.8138	3' UTR	SNRNP200
chr13	92719951	92720128	84.8598	23.0514	1.85272	0	11.055	5.7283	Promoter (<=1kb)	GPC5-AS1
chr12	62965308	62965893	84.858	2.03845	1.55236	2.11295	0.911089	0.656314	Exon (ENST00000484568.1/ENST00000484568.1, exon 1 of 1)	PPM1H
chr12	52125568	52125716	84.6979	25.181	5.67628	3.32399	1.33091	13.0861	Distal Intergenic	OR7E47P
chr8	17754810	17755794	84.6368	11.385	21.5574	15.2102	20.9301	13.2755	Promoter (<=1kb)	MTUS1
chr12	42441348	42441924	84.4766	2.55164	5.83751	3.24952	4.53397	6.33224	3' UTR	PRICKLE1
chr3	41233589	41233854	84.4469	4.83158	2.45172	12.9006	19.6699	3.93409	Promoter (<=1kb)	CTNNB1
chr5	83512141	83512396	84.443	5.5319	0.752668	5.52763	2.08554	14.1849	Promoter (<=1kb)	VCAN
chr4	169731724	169731842	84.4355	0.266069	1.30002	6.09432	16.9207	6.61419	Promoter (<=1kb)	HPF1
chr12	50175915	50177978	84.3247	3.00119	1.46131	2.45101	5.29168	7.99951	3' UTR	LIMA1
chr3	42784346	42785277	84.2216	0.838499	1.33587	2.84685	3.51895	0.0527822	3' UTR	CCDC13
chr7	23504843	23505488	84.1942	0.741875	1.38237	12.0478	1.48764	2.22912	Promoter (<=1kb)	TRA2A
chr3	128584506	128584675	84.091	73.3142	31.4418	13.0062	12.5623	3.6829	Distal Intergenic	LINC01565
chr1	119421951	119422939	83.836	4.30085	2.13372	1.78851	2.85342	6.41648	3' UTR	HSD3B2
chr22	46330267	46330471	83.7933	5.01962	0	0	0	0.741712	Promoter (<=1kb)	TRMU
chr11	44059911	44060130	83.7279	2.94381	3.95808	0	0	0	3' UTR	ACCS
chr12	109092573	109092839	83.7083	10.0393	6.60595	5.89613	5.14187	7.95597	Promoter (<=1kb)	ALKBH2
chr16	82148250	82148814	83.5774	1.4774	0.278728	0	6.61466	2.26375	3' UTR	MPHOSPH6
chr14	52004431	52004652	83.5623	2.44404	0	3.46597	0	0.543903	Promoter (<=1kb)	RTRAF
chr2	224001700	224001910	83.5598	2.06671	1.68589	0	11.6033	0.44509	5' UTR	SERPINE2
chr1	6447783	6448082	83.4843	18.8246	11.9809	20.6365	17.3136	21.7195	Promoter (<=1kb)	ESPN
chrX	53547791	53548119	83.3674	3.32021	4.13061	1.88174	2.06326	2.44674	Promoter (<=1kb)	HUWE1
chr10	113834782	113835298	83.1209	2.2437	0	0	0	4.26449	3' UTR	DCLRE1A
chr6	44113773	44114155	83.1118	7.30494	8.6033	1.10841	0.557596	2.779	3' UTR	TMEM63B
chr22	40331771	40332571	83.0687	14.7818	4.03389	3.09161	2.10436	7.04592	3' UTR	ADSL
chr11	67398340	67398540	83.0392	10.6543	4.45206	0	1.404	1.33495	Promoter (1-2kb)	PPP1CA
chr2	10440546	10440825	83.0335	7.37587	12.0592	1.73725	9.12531	5.19083	3' UTR	SNORA80B
chr8	94668002	94668243	82.8493	3.99644	15.4878	6.21287	3.1517	5.95047	Promoter (2-3kb)	ESRP1
chr6	10686972	10687166	82.8351	11.3955	8.3515	2.26774	1.79922	14.1272	Promoter (<=1kb)	C6orf52
chr11	19772608	19772777	82.795	40.5133	3.55831	14.775	17.1835	16.0469	Intron (ENST00000360655.8/89797, intron 1 of 37)	NAV2
chr22	42618884	42619831	82.7866	9.41699	4.54874	3.51716	6.33984	12.8879	3' UTR	RNU12
chr2	211033674	211033886	82.7029	6.58786	1.90491	2.78198	9.31009	9.78403	Distal Intergenic	CPS1
chr1	153618834	153618977	82.693	5.30203	5.30084	8.01506	2.64831	3.54041	Promoter (1-2kb)	S100A14
chr3	150459612	150459996	82.4803	0.930802	0.625594	0	3.74422	8.37502	Promoter (2-3kb)	TSC22D2
chr9	72354492	72355042	82.4741	6.13681	4.01311	18.7959	15.1573	18.489	3' UTR	ZFAND5
chrX	134500107	134500602	82.3634	0.887889	0.261473	0	7.70399	0	3' UTR	HPRT1
chr11	65172727	65172978	82.2659	9.52038	4.20538	15.5826	10.7445	5.8918	Promoter (2-3kb)	SPDYC
chr19	1088295	1088615	82.1329	7.19597	6.96646	3.19603	7.91223	5.21048	Promoter (1-2kb)	POLR2E
chr1	54871324	54871589	82.0583	8.92734	10.6009	4.85434	4.18631	9.85206	3' UTR	DHCR24
chr4	4394979	4395227	82.012	6.56018	1.60718	8.24038	10.7821	3.62796	Intron (ENST00000421177.6/27065, intron 7 of 8)	NSG1
chr1	39034407	39034563	81.8507	6.12803	1.14467	1.63364	0	7.26359	3' UTR	NDUFS5
chr1	32679666	32680235	81.7385	0.681722	1.26765	0	2.00714	2.80879	3' UTR	RBBP4
chr19	12730691	12731036	81.6924	3.8434	3.0254	2.1088	5.95179	5.49318	Promoter (<=1kb)	TRIR
chr9	133057881	133058379	81.5808	6.50377	3.97277	3.01305	7.15328	6.3631	Promoter (2-3kb)	GTF3C5
chr19	41126913	41127131	81.5601	11.9078	16.7337	5.7346	7.20919	24.7293	Promoter (2-3kb)	CYP2F1
chr16	20854956	20855218	81.5233	0.689499	0.366317	3.2283	0	0.391095	3' UTR	DCUN1D3
chr16	1809202	1809372	81.5018	11.8544	12.7632	9.62001	4.63871	12.0825	3' UTR	HAGH
chr12	442059	442588	81.4882	22.3672	22.9702	11.4641	17.4416	23.0946	3' UTR	CCDC77
chr16	57471109	57471718	81.4689	9.02208	2.4298	4.34961	0	3.50436	3' UTR	DOK4
chr1	168245653	168247072	81.4616	1.70315	1.00203	0.685114	2.73931	1.79513	Promoter (<=1kb)	ANKRD36BP1
chr12	55980337	55980976	81.4369	4.3738	2.75882	0	2.19279	7.19728	5' UTR	RAB5B
chr6	109366591	109368990	81.4368	0.981733	1.22961	1.28978	1.39831	3.3168	3' UTR	CD164
chr5	154814460	154814765	81.3952	4.70325	3.51775	1.90757	7.12862	9.29495	3' UTR	LARP1
chr2	69938141	69939139	81.3786	5.46937	8.63861	4.0724	6.2605	2.77547	3' UTR	MXD1
chr12	106582734	106583056	81.315	76.529	26.7067	13.9919	5.33662	9.4011	Promoter (<=1kb)	RFX4
chr4	1211531	1211843	81.3101	2.98414	2.65774	0	0	3.57196	Promoter (1-2kb)	CTBP1
chr2	223959644	223959966	81.2832	9.21439	9.33243	0.164289	1.34596	3.21215	Promoter (2-3kb)	MRPL44
chr15	78548803	78549153	81.2585	0.446928	1.70229	0	0	1.28684	3' UTR	PSMA4
chr11	61802001	61802340	81.2277	8.63516	1.82547	0	6.7298	2.36758	Promoter (2-3kb)	FADS1
chr15	22590392	22590718	81.1978	0.660179	0.10765	0	0	1.91466	Exon (ENST00000619021.4/400322, exon 32 of 32)	HERC2P2
chr11	130143979	130144744	81.1719	10.6004	4.86158	9.79097	9.00119	5.61639	Promoter (2-3kb)	APLP2
chr12	110434933	110435191	81.0811	4.37314	4.45654	4.83187	1.23683	8.75426	Promoter (2-3kb)	ARPC3
chr3	177687429	177687572	81.0561	10.1843	7.17929	7.24733	5.82627	6.27335	Exon (ENST00000423466.2/ENST00000423466.2, exon 3 of 4)	LINC00578
chr9	108868223	108869466	81.0298	10.3948	5.41518	3.17083	4.16917	5.8166	3' UTR	ACTL7A
chr4	102795722	102797334	80.7678	6.40107	8.36768	6.74418	13.3108	10.2196	3' UTR	UBE2D3
chr8	27803426	27804775	80.5769	1.63109	1.07046	3.40665	1.9209	1.37475	3' UTR	ESCO2
chr4	88750426	88750623	80.4932	7.2105	3.18144	1.63037	1.92604	4.74313	Promoter (<=1kb)	FAM13A
chr11	46548276	46548433	80.4408	1.71246	2.68527	6.99699	2.89637	0	5' UTR	AMBRA1
chr7	34750211	34751929	80.312	2.86348	4.58977	1.49204	3.59393	8.24437	Exon (ENST00000432906.1/ENST00000432906.1, exon 1 of 1)	NPSR1-AS1
chr6	7862308	7862483	80.2927	5.08624	5.99502	0	0	9.70649	Exon (ENST00000283147.7/654, exon 4 of 7)	TXNDC5
chr6	101387117	101387235	80.2589	60.4764	74.8717	89.7055	31.3417	25.0663	Intron (ENST00000421544.6/2898, intron 3 of 18)	GRIK2
chr16	53491726	53492458	80.2197	1.94576	0.904876	0	5.20266	0	Promoter (<=1kb)	AKTIP
chr14	68291901	68292089	80.2191	53.4938	20.6838	20.5429	14.0839	12.2805	3' UTR	RAD51B
chr5	173034461	173034809	80.1754	3.81242	5.40422	2.53415	4.15229	14.467	3' UTR	SNORA74B
chr6	10756500	10756911	80.1593	0.248016	0	4.31477	2.61025	5.24277	3' UTR	TMEM14B
chr11	68646820	68647719	80.1424	2.96634	2.07299	3.24287	1.66102	1.80871	Distal Intergenic	GAL
chr2	38099179	38099381	80.1387	10.0814	5.2661	2.70118	15.5548	1.34383	Promoter (<=1kb)	CYP1B1-AS1
chr8	27776449	27777026	80.1285	1.60851	0.769296	3.61113	9.50089	0.324962	Promoter (<=1kb)	ESCO2
chr13	59523659	59524305	80.1281	11.4335	3.00673	1.09356	4.14952	9.93953	Distal Intergenic	DIAPH3
chr16	83812655	83812923	80.0669	6.87764	3.34729	0.591805	0.510365	6.88271	3' UTR	HSBP1
chr3	179784073	179784257	80.0148	3.61743	1.34197	0	0	3.67437	3' UTR	PEX5L
chr3	136151776	136152683	79.947	3.08602	1.64868	3.24352	6.40912	5.74773	5' UTR	MSL2
chr13	75587819	75587931	79.9408	65.1713	46.2032	27.3153	7.6946	20.4608	Intron (ENST00000618773.4/7347, intron 5 of 7)	UCHL3
chr11	2944543	2944965	79.8856	14.7968	24.0459	14.7403	1.94735	13.5432	3' UTR	NAP1L4
chr10	28619684	28619917	79.7478	1.9466	6.62308	2.45672	1.7927	0	3' UTR	WAC
chr6	169936402	169937434	79.6971	5.37364	3.42386	2.46576	3.6179	2.85296	Distal Intergenic	LINC00242
chrX	78126423	78126799	79.5417	1.14524	0.353835	4.50421	0.303466	3.34517	Promoter (1-2kb)	PGK1
chr22	36281321	36282733	79.5064	5.80498	4.22009	1.28939	2.60715	5.49754	3' UTR	MYH9
chr1	222736549	222736765	79.4784	25.0035	6.89861	8.51815	1.47622	2.67913	Promoter (<=1kb)	FAM177B
chr2	9488647	9489682	79.3946	2.81032	2.09593	6.57339	3.46018	6.25921	3' UTR	ADAM17
chrX	51896549	51896928	79.3924	3.84037	3.16913	6.65642	4.9777	4.33087	Promoter (<=1kb)	MAGED1
chr17	36495288	36495732	79.3905	8.91814	3.03929	7.55235	1.79966	8.79345	3' UTR	ZNHIT3
chr8	11831543	11831665	79.2735	3.55118	6.28117	0	0	5.01747	Promoter (1-2kb)	FDFT1
chr6	40160718	40164290	79.1645	3.48108	2.72541	0.841598	3.15929	6.45115	Distal Intergenic	TDRG1
chr20	49113663	49114705	79.1466	3.81393	3.11747	4.95207	4.60697	12.0314	3' UTR	CSE1L
chr20	31801002	31801595	79.0571	2.34293	1.4722	0	0	4.21611	3' UTR	MYLK2
chr20	46490860	46492901	79.0567	1.19986	0.562698	0.2642	1.46043	3.48657	Exon (ENST00000504759.1/ENST00000504759.1, exon 3 of 3)	ZNF334
chr22	20586795	20587570	79.0297	7.76348	17.565	4.39931	9.02281	13.6583	Promoter (1-2kb)	MED15
chr1	172090350	172090467	79.0068	39.651	68.8961	68.58	43.1772	18.7601	Intron (ENST00000367733.6/26052, intron 12 of 14)	MIR3120
chr7	107201776	107202483	78.9706	21.4263	22.2012	11.43	12.9273	15.9176	3' UTR	HBP1
chr2	32023979	32024230	78.911	2.0617	0.441124	0	0	0	Promoter (<=1kb)	MEMO1
chr5	115913734	115913977	78.8839	4.78355	3.04104	4.34961	13.5038	1.96112	3' UTR	AP3S1
chr16	87403179	87404608	78.8639	3.34669	1.61951	2.04097	3.84023	3.96546	3' UTR	MAP1LC3B
chr14	104759480	104759626	78.8094	5.8351	0	2.40659	0	10.587	3' UTR	SIVA1
chr4	108667329	108667738	78.807	0.259756	0	0.517709	0	4.36301	3' UTR	OSTC
chr8	114591639	114591907	78.7621	0.671445	0.420134	3.22205	4.13962	2.47711	Distal Intergenic	TRPS1
chr1	27760977	27761527	78.601	0.410079	1.15669	0	0	0.68177	3' UTR	STX12
chr8	65450474	65450729	78.5588	54.3183	128.797	109.758	55.7733	15.0584	Distal Intergenic	LINC01299
chr13	40317774	40317966	78.5565	16.9198	15.4073	9.0275	12.5274	5.09772	Intron (ENST00000638084.1/646982, intron 2 of 5)	LINC00548
chr17	32481607	32482222	78.546	2.17748	0.670709	3.15864	0.668611	3.48475	Promoter (1-2kb)	PSMD11
chr5	1379683	1379934	78.4942	3.11254	6.66096	4.77306	4.32809	2.59097	Promoter (<=1kb)	LINC01511
chr2	215360905	215361597	78.4582	1.37481	0.729859	3.66275	4.77657	4.54953	Promoter (2-3kb)	FN1
chr5	83490187	83490395	78.4142	6.31455	6.78148	0.0846335	0	5.79875	Exon (ENST00000342785.8/1462, exon 3 of 14)	VCAN
chr16	29840231	29840433	78.3214	6.38775	9.99373	3.92107	1.8786	3.0842	Promoter (<=1kb)	MVP
chr14	74480046	74480235	78.2732	12.7444	3.77857	8.37872	5.61998	8.70882	Promoter (<=1kb)	MIR4709
chr12	118144615	118145407	78.2337	3.38292	2.51858	0.691476	2.47184	2.7013	3' UTR	PEBP1
chr10	46003224	46003652	78.1413	7.6757	12.7078	1.07202	4.10691	1.41773	3' UTR	NCOA4
chr3	27372773	27372966	78.046	0.326414	0	0	0	4.84093	3' UTR	NEK10
chr16	4689817	4690633	78.0145	9.07908	6.23847	3.24756	6.83359	6.6233	3' UTR	NUDT16L1
chr4	86949652	86950047	77.9184	5.52235	15.7481	5.58346	4.75731	12.5467	Exon (ENST00000513307.1/ENST00000513307.1, exon 1 of 1)	AFF1
chr5	75360383	75361648	77.8895	2.6101	3.61032	1.39719	4.66302	4.74056	Promoter (<=1kb)	HMGCR
chr2	201085499	201085716	77.8446	0	0.628905	0	0	7.46717	3' UTR	NDUFB3
chr19	53223969	53224588	77.8409	3.82314	15.1594	0.399415	21.5528	17.0517	Exon (ENST00000596415.1/ENST00000596415.1, exon 1 of 1)	ZNF677
chr1	35391215	35391373	77.7919	21.9092	2.85482	2.39183	6.85961	9.22546	Promoter (1-2kb)	ZMYM4
chr14	23033403	23033645	77.7219	9.06751	12.9843	3.85796	2.76208	17.5755	Promoter (1-2kb)	PSMB5
chr5	69177545	69178118	77.6876	3.15043	4.17992	6.3404	18.5097	12.4969	Promoter (<=1kb)	CCNB1
chr3	49375436	49375563	77.658	2.59729	0.578975	0	11.7982	11.5646	Exon (ENST00000418115.6/387, exon 2 of 5)	GPX1
chr12	112022254	112022862	77.5852	5.50864	9.91769	12.7217	12.1733	15.8029	3' UTR	ERP29
chr19	1599414	1599550	77.5306	5.22102	3.29973	0	0	7.63847	Promoter (2-3kb)	UQCR11
chr16	54331408	54331552	77.4581	32.4116	6.36313	7.31934	1.78842	6.9703	Distal Intergenic	LINC02140
chr3	151827605	151828455	77.4053	3.07795	1.04501	0	4.12276	2.86929	3' UTR	AADAC
chr19	2321560	2321789	77.392	4.63045	0.402765	2.19182	0	10.8108	Promoter (2-3kb)	LSM7
chr12	44428912	44429086	77.3844	30.8851	41.3421	41.593	7.49636	16.0996	Distal Intergenic	NELL2
chr13	21147208	21147555	77.3506	2.70469	2.50756	0	4.66832	17.7213	Promoter (<=1kb)	SAP18
chr4	99881272	99882030	77.3435	1.72551	1.55004	0	3.31614	2.12115	3' UTR	LAMTOR3
chr9	76037188	76038276	77.3091	9.35012	8.16116	10.6878	8.65667	7.26459	Intron (ENST00000545128.5/5125, intron 5 of 36)	PCSK5
chr12	130875895	130877297	77.1569	3.19331	4.25016	10.6093	2.78882	6.63961	Promoter (2-3kb)	RAN
chr14	47044949	47045071	77.149	41.0463	39.5849	35.0173	15.7503	13.2709	Intron (ENST00000399232.8/161357, intron 7 of 16)	MDGA2
chr15	34229749	34230101	77.1259	1.02741	2.13089	1.77886	3.26259	0	Promoter (2-3kb)	EMC4
chr12	106991440	106991828	77.1142	0.388471	0	3.20574	0	1.2531	3' UTR	MTERF2
chr6	52978037	52978465	77.0485	0.805143	5.24721	6.59707	0	12.7074	3' UTR	GSTA4
chr20	11719271	11719391	76.9844	18.65	8.29896	12.7912	3.78204	7.57669	Distal Intergenic	LINC00687
chr21	34102828	34103196	76.9824	0.31592	0.49205	1.1984	4.11327	14.2647	3' UTR	MRPS6
chr2	69209591	69209716	76.9794	38.4813	43.8403	24.1461	9.14043	13.2388	Intron (ENST00000303714.8/84168, intron 17 of 17)	MIR3126
chr1	32172632	32173046	76.8945	6.39488	1.41521	0	1.50705	9.47222	3' UTR	TXLNA
chr4	120327362	120327537	76.8866	17.622	14.2849	5.22612	2.60015	5.66635	Intron (ENST00000504106.5/ENST00000504106.5, intron 3 of 5)	MAD2L1
chr3	68145022	68145685	76.8188	2.70933	3.12507	0	2.52706	4.44515	Exon (ENST00000473228.1/ENST00000473228.1, exon 1 of 1)	TAFA1
chr17	3669219	3669552	76.8114	15.8139	8.75326	8.79124	1.14178	3.07958	Promoter (<=1kb)	EMC6
chr5	95814018	95814385	76.7599	2.7024	0.226555	3.48481	5.59597	1.15448	3' UTR	GLRX
chr15	26691392	26691558	76.704	17.0376	7.98779	2.64796	7.71846	10.0689	Intron (ENST00000628124.2/2562, intron 1 of 6)	GABRB3
chr2	30722874	30723196	76.6671	5.41814	2.40337	1.36907	2.50302	7.89193	3' UTR	CAPN13
chr5	116292479	116293225	76.5899	2.57398	2.08834	0.710378	0	2.6641	Promoter (<=1kb)	COMMD10
chrX	71300122	71301128	76.5852	3.25926	3.94094	10.873	4.68079	8.91311	Promoter (<=1kb)	ITGB1BP2
chr4	141233794	141234505	76.5768	3.00775	2.36794	0.621081	4.32774	8.79345	3' UTR	ZNF330
chrY	13286626	13287456	76.5553	2.60821	0.668852	0	0.458912	3.85859	Exon (ENST00000400275.2/ENST00000400275.2, exon 1 of 1)	UTY
chr5	142151828	142152712	76.4927	7.1049	8.88678	8.22461	8.0408	7.87291	3' UTR	NDFIP1
chr1	53226943	53227133	76.4819	1.55975	0	0	0	4.16771	3' UTR	CZIB
chr2	214726746	214728179	76.3179	1.85964	5.8663	13.6795	15.0096	9.99517	Promoter (2-3kb)	BARD1
chr2	219183331	219183453	76.2742	8.12619	4.66946	2.80426	8.43323	18.1793	Promoter (1-2kb)	RETREG2
chr2	74361230	74361553	76.2407	6.64294	6.24721	10.4547	0	14.4101	Promoter (1-2kb)	DCTN1
chr14	55138138	55138448	76.0171	26.1276	67.9132	60.5159	37.498	21.0519	Promoter (<=1kb)	LGALS3
chrX	132743179	132743377	75.982	22.7017	7.64363	1.19997	8.50864	8.38237	Intron (ENST00000370836.6/90161, intron 3 of 3)	HS6ST2-AS1
chr15	101641891	101642544	75.9643	7.51065	5.92644	6.11251	3.82522	1.91466	3' UTR	TM2D3
chr1	85049997	85050167	75.9285	34.4902	17.4492	5.01689	6.28903	11.0364	Promoter (1-2kb)	MCOLN3
chr1	245685444	245687115	75.8799	6.25536	4.44675	2.24808	2.4633	6.70547	Exon (ENST00000407071.7/55083, exon 12 of 15)	KIF26B
chr13	113355365	113355702	75.675	13.2976	21.2844	1.46531	12.2305	16.3801	Promoter (<=1kb)	GRTP1
chr1	230693377	230693489	75.6331	2.90386	2.50855	1.48708	0	15.7117	3' UTR	COG2
chr7	11540563	11540928	75.5414	12.8466	8.0487	8.55423	1.83384	3.32353	Promoter (2-3kb)	THSD7A
chr11	61799823	61800562	75.3618	4.27285	3.71295	1.55371	0.206138	6.15216	3' UTR	FADS1
chr2	44301067	44301404	75.2657	4.42829	2.68041	0	0.947749	6.88015	Promoter (1-2kb)	SLC3A1
chr17	58005313	58005613	75.2318	20.9783	24.8855	12.1351	5.80269	9.92479	Promoter (<=1kb)	SRSF1
chr11	131465845	131466035	75.1674	48.5219	20.2199	15.8362	2.19629	17.7245	Intron (ENST00000374791.7/50863, intron 1 of 7)	NTM
chr5	141001963	141002577	75.1662	74.4063	77.6696	35.3049	29.876	18.7537	Intron (ENST00000394633.7/56147, intron 3 of 3)	PCDHA6
chr13	99600429	99600536	75.1495	31.2758	30.2954	24.5672	3.81356	8.28166	Distal Intergenic	CLYBL
chr14	59592066	59592258	75.145	0.693496	0	0.801935	8.41749	3.12815	Distal Intergenic	RTN1
chr5	179837348	179837834	75.1424	15.5681	8.97065	10.9508	5.26224	18.7057	3' UTR	MRNIP
chr18	64273800	64274073	75.0809	8.18345	8.24934	13.1372	19.0121	6.57757	Intron (ENST00000589376.1/284294, intron 3 of 9)	LINC01538
chr20	18560665	18561188	75.0778	2.85916	1.0784	4.05078	1.33911	0.768107	3' UTR	SMIM26
chr10	25818792	25819067	75.0567	75.6776	92.1829	35.2807	21.0575	13.9024	Distal Intergenic	LINC00836
chr9	112091945	112092087	74.9941	26.2175	24.4611	3.52531	5.97368	19.1706	Intron (ENST00000355396.7/64420, intron 10 of 15)	SUSD1
chr14	69713909	69714868	74.9893	13.9917	4.24775	1.27135	3.25741	5.61807	3' UTR	SRSF5
chr2	63885663	63885831	74.9777	0	2.26931	0	4.9644	0.211697	3' UTR	UGP2
chr18	58976923	58977426	74.9665	1.32783	1.26088	6.52786	3.02663	0.319435	Promoter (<=1kb)	ZNF532
chr1	18393925	18395062	74.9259	2.34217	0.507951	0	4.45027	2.14566	Distal Intergenic	IGSF21
chr7	33705294	33705926	74.8742	40.1496	66.6745	41.3009	21.4114	7.8138	Intron (ENST00000672453.1/27241, intron 20 of 22)	BBS9
chr17	28326681	28328180	74.8591	7.16916	3.03229	4.12729	4.57627	3.72674	3' UTR	IFT20
chr10	62426748	62426917	74.8381	13.7781	13.078	22.0065	15.5234	10.5226	Intron (ENST00000395255.7/22891, intron 3 of 4)	ZNF365
chr1	53967696	53968096	74.7939	5.88239	2.10683	1.47771	2.815	7.14866	3' UTR	LRRC42
chr5	31923447	31923636	74.7	4.17366	5.4704	0	0	7.72025	Exon (ENST00000506046.1/ENST00000506046.1, exon 1 of 1)	PDZD2
chr2	218274338	218275516	74.6801	10.1146	11.9665	7.3064	5.36939	11.8421	Promoter (2-3kb)	PNKD
chr2	231807544	231808658	74.6424	6.92233	8.08218	4.33881	4.88409	4.41193	3' UTR	COPS7B
chr2	132415824	132417784	74.6286	63.9843	90.3081	49.3489	34.2695	19.4323	Promoter (<=1kb)	GPR39
chr8	43103604	43103789	74.5985	10.8017	15.26	3.32846	0	3.02948	Exon (ENST00000614426.1/84197, exon 3 of 4)	POMK
chr1	150622233	150622542	74.56	5.93319	5.57609	3.99415	16.0416	12.1468	3' UTR	ENSA
chr19	35658621	35658758	74.4812	1.66863	1.18144	0	5.41636	9.52751	3' UTR	COX6B1
chr5	73505219	73505438	74.3421	0	0.690559	0	0	7.96846	Promoter (2-3kb)	BTF3
chr19	40378034	40378369	74.3031	3.11397	1.63767	2.07944	1.52088	8.22546	Promoter (<=1kb)	PLD3
chr1	227507334	227507585	74.275	0.26842	0	0	0	0	Exon (ENST00000422534.1/ENST00000422534.1, exon 4 of 4)	ZNF678
chr17	11668719	11668885	74.2188	23.6562	23.7525	9.79747	14.0211	23.5655	Intron (ENST00000262442.9/1770, intron 15 of 68)	DNAH9
chr6	121438223	121438666	74.2147	88.2576	77.0297	45.456	44.4915	22.985	Promoter (<=1kb)	GJA1
chr14	22813100	22813396	74.2093	9.45894	13.0751	13.4896	6.42013	6.62533	Promoter (1-2kb)	SLC7A7
chr12	83197648	83197794	74.1387	17.4123	11.3495	7.64091	8.40538	14.1769	Distal Intergenic	TMTC2
chr13	95793569	95794936	73.9846	4.32705	3.35467	5.80562	5.39697	7.67579	3' UTR	UGGT2
chr6	117998959	117999146	73.9685	0	1.69504	0	2.10963	0	Exon (ENST00000443998.1/ENST00000443998.1, exon 1 of 1)	SLC35F1
chr3	33866470	33866917	73.9409	3.69436	5.48372	10.7394	3.5752	4.65178	Promoter (2-3kb)	PDCD6IP
chr11	67351611	67351954	73.871	10.3421	11.8084	0	8.95742	16.8354	Promoter (1-2kb)	POLD4
chr9	124877268	124877578	73.8671	3.99365	3.10971	0	5.66515	9.6488	3' UTR	ARPC5L
chr4	124334204	124334354	73.6339	38.6009	40.2323	54.588	16.2645	19.7246	Intron (ENST00000669259.1/ENST00000669259.1, intron 1 of 1)	LINC02516
chr21	44326901	44327261	73.6142	10.8039	12.1941	2.71941	2.76774	11.7067	3' UTR	PFKL
chr12	11555889	11556618	73.4111	23.6856	13.535	1.93845	5.60019	9.54456	Promoter (<=1kb)	LINC01252
chr6	52515677	52516092	73.347	3.22089	0	0	4.80362	4.7301	3' UTR	EFHC1
chr10	112565607	112565715	73.3319	49.4211	55.0547	76.1899	75.7114	21.4168	Intron (ENST00000432306.5/143187, intron 5 of 7)	MIR4295
chr11	1752879	1753601	73.2715	7.41094	5.41722	0	8.66095	6.14217	Promoter (<=1kb)	IFITM10
chr2	241546720	241547526	73.2066	74.7088	20.4534	22.1379	11.1146	13.505	Intron (ENST00000434306.1/100379249, intron 1 of 1)	BOK
chrX	107713343	107714677	72.9829	8.4659	13.3812	10.401	9.07827	11.6208	Promoter (1-2kb)	TSC22D3
chr5	179836487	179837151	72.978	20.8369	13.6126	9.30968	11.1023	20.2152	3' UTR	MRNIP
chr2	120465900	120466770	72.9749	52.4744	16.4107	8.53958	5.77944	8.3332	Promoter (<=1kb)	LINC01101
chr12	123596679	123598110	72.9466	1.03122	0.610673	1.13023	1.48601	5.05609	3' UTR	DDX55
chr1	11285759	11286036	72.8948	3.79989	2.73909	11.3257	1.64614	10.8746	Exon (ENST00000376810.5/29914, exon 2 of 2)	UBIAD1
chr14	67398086	67398362	72.8619	2.13021	1.53167	0	3.44184	0.710369	Promoter (<=1kb)	PLEK2
chr19	11553187	11553635	72.755	7.52612	4.81542	10.7943	2.10638	8.64539	Promoter (1-2kb)	ELOF1
chr1	54031796	54032268	72.6869	0.973661	0.350568	1.9446	0	1.97604	3' UTR	TMEM59
chr14	33162908	33165995	72.6686	12.0599	11.0534	17.9576	21.7254	8.15636	Intron (ENST00000551634.5/64067, intron 1 of 10)	NPAS3
chr5	177331608	177332152	72.6455	18.1365	18.4252	3.73241	16.5977	20.5552	Promoter (2-3kb)	LMAN2
chr1	112912473	112912857	72.6385	3.24473	0	0	0	5.27359	3' UTR	SLC16A1
chr2	206783875	206784002	72.6142	34.2033	82.1999	61.7712	96.2924	22.2207	Promoter (<=1kb)	MIR3130-1
chr19	53873751	53874513	72.6099	10.693	9.85851	11.5102	6.82741	11.6228	3' UTR	MYADM
chr7	140647061	140647352	72.5759	71.4077	52.517	46.7652	20.1649	13.2019	Intron (ENST00000649584.1/ENST00000649584.1, intron 1 of 5)	DENND2A
chr5	112867427	112867739	72.5275	0.349452	3.58114	3.6168	3.53332	4.94359	Promoter (2-3kb)	SRP19
chr3	179526977	179527341	72.5058	70.5303	45.4297	18.4153	11.5974	2.02163	Distal Intergenic	ACTL6A
chr11	2131580	2131871	72.4969	6.58974	0.513939	0	3.65684	1.85316	Promoter (2-3kb)	MIR483
chr19	891002	891365	72.4656	5.5235	2.03087	7.24058	7.48043	6.06927	Promoter (<=1kb)	MED16
chr2	76589680	76589929	72.4509	2.41785	5.18762	3.71456	0	4.56153	Distal Intergenic	LRRTM4-AS1
chr5	163518208	163519257	72.3289	1.52829	0.375837	3.0323	5.59322	2.01457	Promoter (<=1kb)	MAT2B
chr6	36684117	36687257	72.2991	8.74776	5.43273	4.62906	5.86664	15.6142	3' UTR	CDKN1A
chr2	127504810	127505709	72.2944	2.63692	3.05699	9.12918	1.44068	5.86341	Promoter (<=1kb)	IWS1
chr9	120402895	120403060	72.2892	10.4732	3.28132	0	0	12.8775	Promoter (<=1kb)	CDK5RAP2
chr13	27945253	27945357	72.1728	3.13881	5.02881	4.71691	0	2.51289	Exon (ENST00000381026.4/ENST00000381026.4, exon 1 of 1)	LINC00543
chr7	40681420	40681550	72.1638	10.1567	18.7323	16.4732	3.60978	8.67109	Intron (ENST00000401647.6/79783, intron 11 of 12)	SUGCT
chr2	50004699	50005019	72.1167	42.0953	45.3051	68.7147	55.6946	18.3342	Intron (ENST00000401669.7/9378, intron 21 of 22)	NRXN1
chr1	212620246	212620682	72.1029	8.1955	2.55226	1.41669	1.60571	6.10947	3' UTR	FAM71A
chr16	85330835	85331046	72.0719	102.169	29.4775	28.3682	11.8724	8.18478	Intron (ENST00000637419.1/23199, intron 1 of 2)	MIR5093
chr7	100679703	100680078	72.0061	5.19028	2.51793	3.01079	4.38153	11.3468	Promoter (2-3kb)	GNB2
chr16	1772064	1772417	72.0014	21.3928	13.7384	1.24918	1.01264	2.80453	Promoter (<=1kb)	MRPS34
chr10	78965111	78965320	71.9288	64.9282	10.5164	2.44268	2.17918	8.85901	Promoter (2-3kb)	ZMIZ1-AS1
chr4	10074608	10075404	71.8847	31.8997	40.6901	33.224	31.3985	19.3585	3' UTR	MIR3138
chr6	41905549	41907235	71.852	4.31581	1.84339	3.46009	3.39083	2.24002	3' UTR	USP49
chr14	26088296	26088719	71.8424	21.0516	10.3888	4.48468	8.99424	7.9	Intron (ENST00000546412.2/ENST00000546412.2, intron 2 of 9)	NOVA1
chr5	111729401	111729694	71.8382	3.49029	1.27296	0	0	4.38082	Promoter (<=1kb)	STARD4-AS1
chr7	75888106	75888834	71.7582	6.55237	5.74114	6.30862	1.88324	7.01794	3' UTR	RHBDD2
chr4	54695538	54695709	71.7336	1.64001	3.47924	0	1.95112	0	Exon (ENST00000412167.6/3815, exon 2 of 21)	KIT
chr2	11556487	11556683	71.7336	10.0195	4.99388	2.82835	7.23996	2.63331	Promoter (<=1kb)	GREB1
chr1	22030418	22030811	71.7271	14.4139	4.71174	7.47492	0.774327	10.2609	Exon (ENST00000650360.1/10136, exon 9 of 9)	LINC01635
chr2	215406255	215406513	71.7138	2.91728	5.57962	0	6.12526	6.35417	Exon (ENST00000421182.5/2335, exon 19 of 45)	FN1
chr6	45922836	45922963	71.6535	31.4374	59.4607	48.194	19.187	19.6004	Intron (ENST00000644878.1/53405, intron 4 of 5)	CLIC5
chr9	121339164	121341377	71.6376	3.41144	2.92644	0.986684	2.84897	5.69819	3' UTR	GSN
chr6	122446774	122446953	71.634	1.56712	0.617573	0	4.78814	1.56523	Exon (ENST00000339697.5/57515, exon 9 of 10)	HSF2
chr14	77469111	77469419	71.6092	10.4935	12.7382	12.3075	8.88596	17.295	Promoter (<=1kb)	AHSA1
chr12	29484784	29485284	71.5802	1.8586	1.20556	2.64796	0	11.4704	Intron (ENST00000551108.1/101055625, intron 1 of 1)	OVCH1
chr2	120104105	120105071	71.5534	5.16592	3.31076	2.37796	4.96906	5.24442	3' UTR	EPB41L5
chr10	102964964	102965091	71.5335	5.0428	13.4395	0	0	0	Intron (ENST00000369878.9/54805, intron 1 of 7)	CNNM2
chr7	43639409	43639575	71.4575	8.42832	2.76244	6.09032	0	10.8187	Promoter (2-3kb)	COA1
chr5	150375675	150375875	71.4404	9.02896	8.72897	0	4.74323	5.6958	Promoter (<=1kb)	TCOF1
chr2	77517769	77519776	71.2156	7.43505	12.5022	8.36852	12.2611	8.25823	Promoter (2-3kb)	LRRTM4
chr1	154963545	154963786	70.9926	4.03212	4.78492	0	1.26068	7.79845	Promoter (<=1kb)	PYGO2
chr2	120786506	120786956	70.9724	59.7665	101.834	56.497	26.8894	13.0494	Intron (ENST00000482119.5/2736, intron 1 of 3)	GLI2
chr15	59124797	59125003	70.9415	3.73704	7.99266	11.4932	3.24245	13.7836	3' UTR	CCNB2
chr6	3153721	3153997	70.892	5.45803	10.3271	8.20563	0	15.1115	3' UTR	TUBB2A
chr17	40281747	40282033	70.8856	22.9794	16.1387	4.00608	15.8389	1.51147	3' UTR	CDC6
chr8	26391283	26391402	70.8796	3.69393	0	0	0	5.88825	Promoter (<=1kb)	BNIP3L
chr7	29915155	29916947	70.8263	8.79444	8.36359	4.12861	10.3368	6.93387	3' UTR	SCRN1
chr1	225493441	225494054	70.824	0.820387	0	0	0	3.37956	3' UTR	ENAH
chr6	149810674	149811381	70.7711	0.840545	2.45459	2.88561	2.71473	9.38635	Promoter (<=1kb)	PCMT1
chr9	36369724	36369910	70.7472	2.02796	1.89235	4.11468	11.7058	12.938	Exon (ENST00000353739.8/152006, exon 3 of 11)	RNF38
chr19	1272634	1272984	70.595	12.5099	4.3019	2.77169	3.30291	8.51099	Promoter (<=1kb)	CIRBP
chr2	240130857	240131020	70.4839	2.87839	2.80167	1.61784	6.51096	0.654452	3' UTR	COPS9
chr1	32231232	32231519	70.3103	5.45694	2.83054	0	0.158898	10.6523	3' UTR	EIF3I
chr7	10933503	10933675	70.2823	1.83019	0.0963843	6.95267	0.661311	0.904758	3' UTR	NDUFA4
chr3	42497060	42497293	70.1351	81.05	63.3092	40.706	34.5828	11.5625	Intron (ENST00000433647.5/7433, intron 1 of 13)	VIPR1
chr1	150265618	150266133	70.1299	2.16158	1.59061	0	1.77375	5.33878	Promoter (1-2kb)	APH1A
chr11	252568	252925	70.1163	4.87838	2.55137	2.61867	6.17838	10.5057	Promoter (1-2kb)	PSMD13
chr17	66808401	66808885	70.1067	2.2849	1.14983	0	1.11655	3.2365	3' UTR	MIR634
chr1	230279487	230280364	70.0762	7.17793	8.84368	2.86077	8.11358	3.53489	3' UTR	GALNT2
chr14	60292740	60293246	70.0711	1.12127	1.36305	1.56998	0.16548	5.61878	3' UTR	LINC02322
chr5	181088419	181088554	70.0005	34.6465	49.751	37.978	20.4138	20.1902	Distal Intergenic	BTNL9
chr12	121001179	121001747	69.9461	6.17917	3.61101	5.28476	7.60031	13.5185	3' UTR	HNF1A
chr17	7513357	7513743	69.933	4.90144	3.52831	2.90236	1.85258	5.32722	Promoter (1-2kb)	POLR2A
chr1	25900619	25901061	69.8483	6.75251	4.86182	3.61354	3.16792	5.6835	Promoter (2-3kb)	STMN1
chr12	56272534	56273020	69.6714	3.66891	2.76957	4.35854	3.60213	5.15164	Promoter (1-2kb)	CS
chr13	101721931	101722916	69.6446	5.30283	5.82874	6.36854	11.2937	5.33386	3' UTR	ITGBL1
chr17	81822857	81823122	69.634	0.638439	0.696511	1.86194	0	3.69872	Promoter (<=1kb)	MCRIP1
chr2	239960775	239961096	69.6331	2.76218	8.46957	3.79037	2.70028	13.9996	3' UTR	MIR4786
chr3	48468023	48468888	69.6154	7.39373	5.93255	3.06381	1.14495	11.7431	Promoter (<=1kb)	SHISA5
chr14	95691959	95692577	69.5152	6.65307	3.54082	1.98602	2.34112	6.1699	Promoter (2-3kb)	TCL1B
chrX	9748578	9748922	69.4167	4.04226	1.06867	0	0	0.362952	Exon (ENST00000467482.6/4935, exon 4 of 9)	GPR143
chr4	3512628	3513036	69.416	5.51397	4.84697	1.0812	0	3.81604	3' UTR	LRPAP1
chr8	42371555	42371730	69.4046	0.842253	2.83171	0	2.42681	3.53194	Promoter (1-2kb)	POLB
chr19	55879321	55879500	69.314	5.91668	0.308787	6.38748	15.6779	16.1492	Intron (ENST00000301295.11/147945, intron 9 of 9)	NLRP4
chr11	94876375	94876600	69.2851	4.90981	2.73809	0	9.98948	1.89965	3' UTR	AMOTL1
chr8	69561512	69561733	69.1948	17.011	5.87529	9.12307	17.6935	4.65339	Promoter (1-2kb)	SULF1
chr14	104768596	104768873	69.1717	53.2191	27.7975	24.6556	13.7178	21.2505	Downstream (<1kb)	AKT1
chr16	57664369	57664919	69.1624	6.61089	4.75453	4.68694	3.87585	3.61176	3' UTR	ADGRG3
chr8	5170172	5170374	69.0834	7.88366	23.2731	2.17837	21.7166	7.42412	Distal Intergenic	CSMD1
chr5	136574644	136575295	69.0695	1.35862	3.66424	2.21105	2.3396	2.67502	Distal Intergenic	TRPC7
chr8	63007728	63008176	69.0633	61.1273	84.2658	72.9794	47.8181	16.4143	Distal Intergenic	GGH
chr11	62153788	62154309	69.0097	1.67079	0.425913	0	6.12214	3.07563	Distal Intergenic	INCENP
chr1	114033271	114033543	68.9746	51.5553	45.1914	24.2649	11.4267	9.15715	Exon (ENST00000632517.1/ENST00000632517.1, exon 1 of 1)	OLFML3
chr13	101785981	101786154	68.9067	55.7729	45.7004	76.7513	36.9082	18.9679	Intron (ENST00000376131.8/2259, intron 3 of 4)	FGF14
chr4	7060189	7061155	68.859	3.2966	2.3547	2.92673	1.89297	9.22168	3' UTR	GRPEL1
chr12	69896674	69896968	68.8156	60.7632	19.4159	6.50573	5.37776	4.50241	Intron (ENST00000552032.7/196446, intron 9 of 24)	MYRFL
chr17	43399703	43400592	68.7888	19.3668	4.49649	4.6606	6.53018	12.9339	Promoter (<=1kb)	ARL4D
chr22	38766252	38766396	68.73	71.5428	80.7658	33.181	16.4115	12.5836	5' UTR	SUN2
chr11	65126644	65127205	68.7158	9.35988	5.57794	4.7211	2.03571	11.1405	Promoter (1-2kb)	MRPL49
chr2	202206646	202207180	68.5875	0	0.796496	0	0	1.37924	3' UTR	SUMO1
chr18	24516924	24517345	68.5403	3.80261	5.70743	1.04789	10.6093	8.5415	Exon (ENST00000581648.2/ENST00000581648.2, exon 3 of 3)	LINC01915
chr20	36217351	36217567	68.4987	49.2111	67.9018	53.2689	22.8462	24.4626	Promoter (2-3kb)	EPB41L1
chr8	55930599	55930954	68.4808	82.3049	55.7221	43.3266	31.9653	22.9886	Intron (ENST00000520220.6/4067, intron 1 of 12)	LYN
chr3	149026822	149027536	68.4801	2.64389	2.80629	0.321607	3.84023	10.8831	3' UTR	HLTF
chr7	143876058	143876600	68.4593	6.50685	10.1592	12.4438	6.60173	1.56482	Exon (ENST00000479870.6/9747, exon 2 of 9)	TCAF1
chrX	51895097	51895686	68.3901	9.26938	8.40318	2.39843	2.84401	6.45801	Promoter (<=1kb)	MAGED1
chr6	20686285	20686413	68.3574	35.0092	39.8694	63.212	39.4363	15.1497	Intron (ENST00000274695.8/54901, intron 5 of 15)	CDKAL1
chr7	128769130	128770520	68.3024	2.17431	1.1721	0.762979	3.89855	7.07626	3' UTR	OPN1SW
chr6	157253009	157253572	68.2995	15.3692	10.8272	1.47403	7.6812	5.58219	Distal Intergenic	ARID1B
chr22	41663689	41663933	68.2828	10.8116	6.48074	8.12222	0	12.7774	3' UTR	XRCC6
chr17	49899201	49899342	68.2696	29.0474	23.3547	18.6849	8.59392	22.8014	Intron (ENST00000515692.1/ENST00000515692.1, intron 4 of 4)	TAC4
chr18	38522319	38523432	68.2563	1.43144	1.00453	3.81079	4.60091	1.389	Distal Intergenic	MIR924HG
chr3	147377443	147378348	68.1254	151.536	39.1852	38.0515	21.787	24.71	Distal Intergenic	ZIC4
chr22	43162836	43163165	68.1236	8.04639	6.96173	1.20603	5.89368	7.18246	3' UTR	TTLL12
chr7	99365962	99366208	68.1033	7.45526	7.44838	5.5142	1.48219	5.84812	Promoter (2-3kb)	ARPC1A
chr4	39498892	39500101	68.0897	0.926555	0.780899	0	0.819443	1.0016	3' UTR	LOC401127
chr4	125638971	125639684	68.0737	31.372	19.3809	1.23868	4.70019	10.3973	Distal Intergenic	MIR2054
chr13	110523196	110524072	68.0616	3.83183	3.04632	1.9665	3.69615	2.86581	3' UTR	COL4A2-AS1
chr7	149355584	149355813	68.0578	7.96249	22.293	6.34475	2.3213	10.5969	Distal Intergenic	LOC155060
chr18	38546805	38547383	68.0478	5.36901	3.40465	1.222	0	1.87689	Distal Intergenic	MIR924HG
chr17	19111198	19111694	68.0428	50.4384	19.3361	5.69445	13.0444	16.6466	Promoter (<=1kb)	SNORD3D
chr2	38444348	38444559	68.0116	46.6516	24.5223	10.9301	4.17334	4.8518	Intron (ENST00000671178.1/101929596, intron 4 of 5)	LINC01883
chr20	47635906	47636678	67.9454	3.36805	4.26629	6.26989	8.33753	13.0981	Exon (ENST00000371998.8/8202, exon 12 of 23)	NCOA3
chr19	8488792	8489034	67.9382	2.5408	1.35332	0	0	8.77856	Promoter (1-2kb)	PRAM1
chr19	47487823	47488203	67.8873	0.982127	0.588397	5.10689	0	0	3' UTR	NAPA
chr19	55715084	55715221	67.8536	5.28747	1.85272	0	0	0	Exon (ENST00000332836.7/338321, exon 6 of 9)	EPN1
chr6	158339167	158339550	67.8374	55.9936	94.4597	43.1615	36.1494	21.9179	Intron (ENST00000619713.1/ENST00000619713.1, intron 1 of 1)	TULP4
chr1	185912667	185912810	67.8196	33.6111	19.7237	4.29926	17.161	2.17393	Intron (ENST00000271588.9/83872, intron 6 of 106)	HMCN1
chr8	41509609	41510059	67.7572	2.22421	1.4337	0	4.54921	11.8099	3' UTR	GOLGA7
chr3	155369382	155369496	67.6345	15.756	12.526	9.53635	7.62712	0	Distal Intergenic	STRIT1
chr12	55992285	55993958	67.5954	3.65129	2.09178	1.84915	1.53089	11.0761	Promoter (1-2kb)	RAB5B
chr2	65087881	65088622	67.473	2.22862	0.499385	9.44017	0.740098	5.25561	3' UTR	CEP68
chr4	82353890	82354121	67.4711	1.66872	5.1429	6.51879	13.1831	1.00237	3' UTR	HNRNPD
chr2	205482537	205482751	67.4439	5.3953	7.97962	2.05679	1.5609	6.94735	Promoter (<=1kb)	PARD3B
chr9	95355149	95356160	67.3844	4.54655	3.6377	1.74787	0	4.73724	Intron (ENST00000636777.1/2176, intron 1 of 6)	FANCC
chr5	166430692	166431026	67.3593	50.0216	27.7023	30.7567	11.4976	15.4988	Distal Intergenic	LINC01947
chr7	129833224	129833555	67.2811	1.70796	0.848233	0	0	3.70429	3' UTR	UBE2H
chr9	87012769	87013046	67.1812	2.52635	3.42553	0.509019	0	2.21996	Promoter (<=1kb)	LOC440173
chr8	35525124	35525726	67.1111	5.53481	10.1915	0.88002	1.26486	6.98626	Exon (ENST00000411836.1/ENST00000411836.1, exon 1 of 1)	UNC5D
chr1	3890577	3891029	67.0622	6.31752	2.96108	2.69426	1.93624	2.92216	Exon (ENST00000486765.5/339448, exon 4 of 5)	C1orf174
chr2	151114853	151115169	67.0543	5.38903	4.21976	7.81191	0	9.53671	Exon (ENST00000652733.1/ENST00000652733.1, exon 4 of 4)	RBM43
chr2	63606919	63607152	67.0477	1.08247	1.77354	0	0.71708	4.3192	Promoter (1-2kb)	MDH1
chr13	36168321	36169011	67.0361	1.93906	0.391457	1.15192	0	4.47209	3' UTR	DCLK1
chr11	68262275	68262915	67.0094	5.44918	1.79202	5.68457	0	5.99303	Exon (ENST00000304271.11/53838, exon 4 of 4)	C11orf24
chr6	18395333	18395442	66.9824	1.80553	12.2279	0	0	4.47209	Intron (ENST00000259939.3/255488, intron 1 of 7)	RNF144B
chr1	180973155	180973556	66.9794	0.758977	1.02314	0	3.28232	2.73665	3' UTR	STX6
chr3	149377373	149378217	66.913	36.7037	65.9251	14.1298	20.1916	14.6018	Promoter (<=1kb)	TM4SF1-AS1
chr1	35183645	35184131	66.8623	3.30985	2.57935	1.83422	6.84404	9.44926	Promoter (2-3kb)	SFPQ
chr3	124674458	124675348	66.8397	2.83073	3.39977	0.694831	0	2.31384	Promoter (<=1kb)	KALRN
chr12	94971368	94971593	66.7685	1.39461	1.33625	0	0	0	3' UTR	NDUFA12
chr17	2347743	2348460	66.6669	185.8	109.372	49.2713	33.6316	19.8442	Intron (ENST00000572875.1/9905, intron 1 of 2)	SGSM2
chr13	75526497	75526625	66.6495	0	0	2.39959	0	4.47209	3' UTR	COMMD6
chr14	87710224	87710670	66.4894	3.00073	0.886985	5.30256	1.02377	5.00234	Exon (ENST00000554305.5/ENST00000554305.5, exon 7 of 7)	LINC02330
chr17	1897103	1898037	66.4728	4.079	1.92207	9.08068	0.407867	7.24623	3' UTR	RPA1
chr14	51255460	51255877	66.4504	0.184203	0.265941	0	0	0	3' UTR	TMX1
chr3	1513761	1513881	66.4404	16.7172	9.81481	2.19278	19.6666	4.47209	Distal Intergenic	CNTN6
chr1	39753339	39753618	66.4176	5.76705	4.36051	3.47451	2.99637	1.43746	3' UTR	PPIE
chr8	20268212	20268443	66.3889	57.5956	13.8475	9.49227	4.43819	5.43591	Intron (ENST00000381569.5/11178, intron 1 of 3)	LZTS1-AS1
chr3	132370851	132371553	66.3182	1.26108	0.23719	0.125807	1.98544	3.05349	Distal Intergenic	ACPP
chr6	166330634	166330974	66.3168	73.2258	40.7924	18.5184	23.5076	15.0819	Promoter (<=1kb)	SFT2D1
chr14	74429173	74429606	66.2792	34.156	73.699	60.972	49.383	12.5095	Promoter (2-3kb)	SYNDIG1L
chr1	224375849	224375968	66.2255	1.29527	3.05699	4.5695	0	0.894419	Promoter (1-2kb)	CNIH4
chrX	108084322	108085106	66.1039	0.37584	0.61836	0.585858	5.9268	2.47247	3' UTR	PSMD10
chr13	110149841	110150348	66.0853	1.90098	0.109413	1.39279	0	1.14443	3' UTR	COL4A1
chr1	3889193	3889666	66.0476	4.22649	1.8449	0	0	8.11393	3' UTR	C1orf174
chr11	18480366	18480630	66.0297	7.5897	0.34957	0	0	2.0251	Promoter (1-2kb)	TSG101
chr15	43531308	43531553	65.9953	18.2064	18.1431	3.41544	5.4878	7.12626	3' UTR	MAP1A
chr14	103590341	103590681	65.866	0.232128	1.58106	0.285297	0	1.06229	Promoter (2-3kb)	COA8
chr8	30069678	30070072	65.8444	3.12979	2.85647	5.8215	8.65049	4.30227	Promoter (<=1kb)	SARAF
chr13	101334321	101334488	65.8168	6.47637	12.5279	5.2644	5.44794	10.5946	Intron (ENST00000251127.11/259232, intron 7 of 43)	NALCN
chr7	30496749	30497146	65.7988	0.621962	0	0.266659	0	2.49448	3' UTR	GGCT
chr20	58753537	58753857	65.7798	24.5425	2.74734	0	1.44939	0	Intron (ENST00000416241.1/ENST00000416241.1, intron 9 of 13)	NPEPL1
chr9	95366889	95367060	65.7161	17.4293	10.1469	0	6.82893	10.2442	Intron (ENST00000636777.1/2176, intron 1 of 6)	FANCC
chr11	72097327	72097861	65.6952	4.76951	0.592178	7.29027	1.21179	16.1664	Promoter (1-2kb)	LAMTOR1
chr15	59997176	59997572	65.6289	108.94	72.0601	11.2279	16.407	22.3943	Distal Intergenic	FOXB1
chr9	33441260	33442125	65.5862	4.65827	1.27294	0	5.46052	14.8054	Promoter (<=1kb)	AQP3
chr3	132356799	132358698	65.4906	2.73814	1.13503	3.11874	2.76182	3.62475	3' UTR	ACPP
chr2	11642167	11642614	65.4775	0.353373	0.30603	0	0	0.239576	3' UTR	NTSR2
chr21	30426796	30426989	65.474	12.6189	5.67754	5.42505	2.75205	8.62147	Promoter (<=1kb)	KRTAP13-3
chrX	47247900	47248259	65.4569	5.04117	8.84159	0	0	2.62114	Promoter (<=1kb)	USP11
chr6	121823404	121823751	65.4319	55.4627	7.84212	15.9856	6.81618	2.80148	Distal Intergenic	GJA1
chr18	50798462	50799321	65.4033	1.54127	1.53173	1.42947	2.74931	3.32807	3' UTR	MRO
chr1	67002520	67004384	65.3693	2.34508	0.73016	0.0521642	2.49466	1.99985	3' UTR	MIER1
chr17	7496784	7497030	65.2614	15.9593	7.29086	17.939	6.08316	16.3313	Promoter (<=1kb)	POLR2A
chr22	20950448	20952802	65.2488	11.8861	8.11668	7.18051	6.36403	9.4797	3' UTR	LINC01637
chr1	14725740	14725908	65.2151	14.7496	19.481	4.81459	7.08554	16.8035	Intron (ENST00000636203.1/23254, intron 3 of 16)	KAZN
chr6	38676019	38677295	65.1914	0.749462	1.1244	0	6.98803	6.65386	3' UTR	GLO1
chr8	17229373	17229702	65.1891	0.566955	0.308787	5.38692	1.82589	0.0135518	3' UTR	CNOT7
chr2	223966856	223967614	65.1651	2.4034	3.95808	4.36966	2.95438	5.37947	3' UTR	MRPL44
chr17	57631873	57632589	65.1484	0.830998	4.70803	2.2203	0.723351	2.43252	3' UTR	MSI2
chr8	16477365	16477841	65.1059	57.1272	51.5383	46.0566	49.3284	22.6324	Intron (ENST00000518026.5/4481, intron 2 of 5)	MSR1
chr19	37791935	37792439	65.0929	3.66638	2.99003	0	1.3895	8.57226	Exon (ENST00000587765.1/ENST00000587765.1, exon 1 of 1)	ZNF573
chr4	68367882	68368100	65.0422	8.51029	21.2217	17.2442	12.4681	21.1353	Distal Intergenic	YTHDC1
chr1	26475144	26475859	65.0211	0.763817	0.155256	0.209988	2.6631	1.7676	Promoter (1-2kb)	HMGN2
chr19	14119758	14120550	64.9395	6.99633	6.71698	6.37942	5.3284	4.47773	Promoter (1-2kb)	PRKACA
chr8	9269981	9270102	64.9298	14.0262	10.5392	6.23444	10.2528	7.25799	Intron (ENST00000649561.1/ENST00000649561.1, intron 1 of 1)	LOC157273
chr5	147391146	147392188	64.9174	30.6288	25.16	15.1784	20.3512	18.3986	3' UTR	STK32A
chr16	30423821	30424446	64.9155	8.48572	4.56373	1.78014	3.65517	2.82899	5' UTR	SNORA80C
chr7	11541449	11541605	64.8637	8.4885	6.79724	1.97164	13.3596	7.23511	Promoter (1-2kb)	THSD7A
chr5	128188417	128189639	64.8544	1.88166	0.878641	1.73557	10.8638	4.25635	3' UTR	SLC12A2
chr7	44578207	44578833	64.8283	4.09034	3.26516	0	0.0486579	1.91152	3' UTR	DDX56
chr20	56404884	56406088	64.7941	1.77003	3.5809	1.32113	0.316478	3.10634	3' UTR	CASS4
chr2	152676444	152676769	64.7787	4.50962	8.78052	10.0379	2.10565	4.37607	3' UTR	PRPF40A
chr5	133972248	133972763	64.7727	2.58832	1.45776	2.96521	3.84312	8.86619	3' UTR	C5orf15
chr9	68536725	68537435	64.7649	8.07244	8.8597	10.623	7.95967	7.33399	3' UTR	TMEM252
chr13	70668458	70668575	64.6992	46.0237	26.4248	50.2171	44.2114	8.5652	Distal Intergenic	LINC00348
chr10	116836102	116836418	64.6378	82.8603	56.4641	20.6737	24.8543	9.42385	Intron (ENST00000635765.1/259217, intron 1 of 12)	ENO4
chr10	103076106	103076398	64.6162	2.69419	0.784086	7.93865	0	6.7463	Exon (ENST00000369878.9/54805, exon 7 of 8)	CNNM2
chr22	26174526	26174668	64.6033	40.1263	39.1015	16.5751	14.1875	7.44307	Intron (ENST00000248933.11/23544, intron 1 of 16)	SEZ6L
chr5	107529757	107529853	64.5761	25.2082	2.33023	7.65889	13.9175	8.52926	Intron (ENST00000333274.11/1946, intron 1 of 4)	EFNA5
chr11	66643561	66644156	64.5336	27.7154	40.7412	18.4526	6.52656	14.4668	Promoter (<=1kb)	RBM14-RBM4
chr17	78172004	78172345	64.5273	9.63039	16.772	5.04275	6.35593	5.54435	Promoter (2-3kb)	SYNGR2
chr15	41280605	41281802	64.4585	5.71232	7.09075	6.64422	3.83266	16.1488	Promoter (2-3kb)	OIP5-AS1
chr1	27527199	27527614	64.3681	80.9581	37.954	17.0081	17.161	19.9094	Intron (ENST00000443579.1/ENST00000443579.1, intron 1 of 1)	AHDC1
chr4	82842203	82842357	64.3288	8.24983	10.2975	0.456475	0.393658	6.49175	Promoter (<=1kb)	SEC31A
chrX	19359581	19359821	64.2923	0.328447	1.46834	5.02762	0	0	Promoter (2-3kb)	PDHA1
chr15	43194748	43195158	64.2847	1.36916	0.522909	0	0.204132	11.6536	Promoter (<=1kb)	CCNDBP1
chr11	61299544	61300081	64.2717	8.76223	2.39338	0	8.22253	8.33739	Promoter (2-3kb)	DDB1
chr18	24233923	24234048	64.2512	11.2394	14.116	8.14228	7.62712	10.8608	Intron (ENST00000399443.7/114876, intron 2 of 13)	OSBPL1A
chr2	112187194	112187828	64.185	6.20893	5.44437	2.50702	4.20392	9.02166	3' UTR	FBLN7
chr2	195706635	195706777	64.0299	62.4892	59.2741	136.869	57.2834	20.7656	3' UTR	SLC39A10
chr12	109932067	109933085	64.0051	2.39112	1.72363	0.824533	0.673642	1.19812	3' UTR	GIT2
chr3	47343628	47344516	64.0046	6.92562	8.46957	4.73548	0.343178	11.4293	3' UTR	PTPN23
chr1	10419676	10420131	63.9748	9.59462	7.96954	2.71532	6.37265	4.80554	Promoter (<=1kb)	PGD
chr10	122514285	122514894	63.905	2.96568	1.37284	0.521953	8.62738	4.29614	3' UTR	HTRA1
chr1	112670258	112671400	63.9021	1.78294	1.32268	1.47016	0.487121	3.84608	Promoter (1-2kb)	MOV10
chr20	47635374	47635718	63.8325	1.5268	1.13043	2.30718	6.94177	7.67386	Exon (ENST00000371998.8/8202, exon 11 of 23)	NCOA3
chr15	73560092	73560514	63.7935	0.962864	0.280317	3.13624	3.19149	7.31605	Promoter (2-3kb)	NPTN
chr19	54982180	54983661	63.6883	9.20689	16.9845	6.93452	7.62712	11.1772	Promoter (<=1kb)	NLRP2
chr2	197392048	197392456	63.6783	2.02683	1.98862	1.57855	5.27744	5.05161	Promoter (<=1kb)	SF3B1
chr14	89963169	89963658	63.6453	2.39816	0.756212	0.370012	1.26081	4.91018	Promoter (<=1kb)	TDP1
chr21	46189483	46189978	63.5675	14.3701	8.25506	6.7758	3.383	12.4155	3' UTR	LSS
chr14	46818305	46818410	63.5645	7.65081	16.3774	0.250308	14.8225	0	Distal Intergenic	MDGA2
chr9	134031632	134032203	63.5059	5.90019	4.86824	3.55623	7.86712	6.55178	3' UTR	BRD3OS
chr8	21056471	21056614	63.4785	41.9865	65.9903	113.992	42.2669	24.7829	Intron (ENST00000662185.1/ENST00000662185.1, intron 2 of 3)	LINC02153
chr14	50401588	50401948	63.4447	65.3039	70.4188	31.8489	28.5225	9.29106	Intron (ENST00000356146.5/8814, intron 2 of 19)	CDKL1
chr2	53818023	53818749	63.4417	1.22539	1.08054	0.693424	3.28375	3.58629	3' UTR	GPR75-ASB3
chr1	173935093	173936432	63.3978	0.939772	0.642921	2.64006	1.19529	0.901093	3' UTR	RC3H1
chr5	86463482	86463591	63.3492	28.9213	37.0291	49.0451	17.473	13.8635	Distal Intergenic	COX7C
chr1	201969538	201970291	63.3275	1.07367	2.29747	1.32546	1.34537	7.37836	3' UTR	TIMM17A
chr2	149314771	149314965	63.2727	41.4525	24.5367	11.6108	5.59322	7.91217	Distal Intergenic	LYPD6
chr18	48026675	48027104	63.2674	2.06173	0.960829	0	2.53646	0	3' UTR	SMAD2
chr6	129577774	129578570	63.2217	0.920938	0.743878	2.44131	2.58384	1.21762	3' UTR	ARHGAP18
chr1	156199864	156200423	63.2015	8.11602	9.16103	7.31226	3.40496	9.01606	Promoter (<=1kb)	SLC25A44
chr19	41321726	41321937	63.1536	71.2197	27.1266	26.6995	16.8732	19.0908	Promoter (1-2kb)	CCDC97
chr13	46666810	46667008	63.0565	42.7383	101.476	62.7538	74.3165	20.8548	Intron (ENST00000311191.10/23143, intron 2 of 18)	LRCH1
chr10	107918655	107919756	62.8948	0.446646	1.56859	1.65327	2.49162	5.32431	Intron (ENST00000630847.2/103695365, intron 2 of 5)	LINC01435
chr10	113588274	113588751	62.8901	4.72405	0.387598	4.32034	2.87213	2.03022	3' UTR	HABP2
chr13	106543340	106543789	62.875	0.543694	0.699916	3.34114	0	3.69693	3' UTR	EFNB2
chr2	86503628	86503993	62.7669	1.32123	1.28577	2.10231	0	0	3' UTR	CHMP3
chr19	18030564	18032022	62.7432	4.16442	2.36701	1.09113	2.59813	8.46603	Exon (ENST00000621646.1/ENST00000621646.1, exon 2 of 2)	ARRDC2
chr6	127879735	127879990	62.6869	66.6639	109.991	68.4044	35.4542	22.3954	Intron (ENST00000368250.5/387357, intron 2 of 6)	THEMIS
chr1	144560197	144560329	62.6417	46.8441	21.7451	0	9.92098	15.3329	Distal Intergenic	RNVU1-2A
chr3	1947375	1947686	62.6191	0	0.356292	0.453549	2.34681	3.09606	Distal Intergenic	CNTN4
chr9	125149131	125149856	62.5234	2.00615	0	2.55824	0	1.5523	3' UTR	SCAI
chr7	83960781	83961806	62.4897	1.67485	2.91632	0.0344803	5.09961	4.01878	3' UTR	SEMA3A
chr14	42475439	42475637	62.4644	23.2151	18.1455	6.31094	14.9859	8.94419	Intron (ENST00000557251.1/ENST00000557251.1, intron 2 of 3)	LRFN5
chr7	101223943	101224110	62.4009	4.81444	1.83066	0	0	2.07633	3' UTR	ZNHIT1
chr16	80975851	80976142	62.3984	1.00546	0	4.54325	1.82842	5.23786	3' UTR	CMC2
chr8	139499006	139499904	62.395	2.178	3.08615	0	2.20584	2.70614	Distal Intergenic	KCNK9
chr15	88135159	88135363	62.3857	3.44002	0.478996	4.83195	11.4593	9.77317	Promoter (<=1kb)	NTRK3
chr3	38623681	38623855	62.3643	51.5026	39.0924	20.468	4.14043	15.2051	Intron (ENST00000414099.6/6331, intron 2 of 25)	SCN5A
chr17	82614681	82615943	62.35	6.79258	9.08023	3.10912	3.21873	4.30567	Promoter (1-2kb)	WDR45B
chr4	6300726	6301287	62.343	3.08838	0.560431	2.36055	7.38284	5.72937	Exon (ENST00000503569.5/7466, exon 8 of 8)	WFS1
chr22	17592249	17592680	62.2806	4.78732	5.7726	2.66145	5.33192	14.0167	Promoter (2-3kb)	ATP6V1E1
chr5	45205358	45206131	62.2207	59.9673	71.1263	56.6189	63.0912	21.8751	Distal Intergenic	HCN1
chr2	223875734	223878660	62.0767	2.79031	2.28844	1.02734	6.61086	6.29027	3' UTR	WDFY1
chr10	5765302	5766127	62.038	2.24852	2.45721	1.75599	1.56051	0.83378	3' UTR	GDI2
chr1	226225773	226226368	61.9932	4.1244	7.90826	10.061	0.511887	4.74222	Promoter (2-3kb)	MIXL1
chr3	13955430	13955643	61.9648	4.36466	0.614687	3.30624	6.05893	1.33745	Exon (ENST00000532880.6/348825, exon 3 of 5)	TPRXL
chr2	27441777	27442242	61.9367	27.5022	30.6375	13.7787	9.59118	22.6868	Promoter (<=1kb)	KRTCAP3
chr8	43122156	43123040	61.8883	6.9439	16.0423	12.8116	10.1695	10.3793	3' UTR	HGSNAT
chr5	69174876	69175104	61.8775	4.62553	2.94493	1.93105	9.75871	7.88963	Promoter (<=1kb)	CCNB1
chr6	159797324	159797515	61.8729	2.6685	4.048	0.78308	0	6.42863	Promoter (2-3kb)	PNLDC1
chr4	154277080	154277481	61.8046	41.1889	31.6576	25.9826	20.9082	11.4917	Intron (ENST00000660197.1/ENST00000660197.1, intron 4 of 4)	DCHS2
chr2	189563789	189564211	61.7827	9.2714	14.5809	1.04541	3.10133	8.47901	Exon (ENST00000261024.6/30061, exon 7 of 8)	SLC40A1
chr18	74331557	74331659	61.7347	37.9011	45.3107	40.1853	23.3997	12.3743	Intron (ENST00000579455.2/644041, intron 7 of 13)	C18orf63
chr17	41734201	41735152	61.712	60.7334	60.2854	12.5417	14.6133	16.4885	Promoter (<=1kb)	HAP1
chr17	3663142	3663708	61.6667	15.4694	7.0057	1.35705	5.42103	5.74195	3' UTR	TAX1BP3
chr3	27943231	27943403	61.634	56.062	75.4046	70.7025	58.9889	22.7224	Intron (ENST00000643609.1/ENST00000643609.1, intron 3 of 6)	LINC01981
chr17	69448479	69448972	61.6104	34.8699	24.0141	12.2816	4.78624	13.7422	Intron (ENST00000590474.7/5608, intron 1 of 11)	MAP2K6
chr6	52861283	52861431	61.5891	28.8032	36.0845	15.3735	13.3091	12.6059	Intron (ENST00000452866.1/ENST00000452866.1, intron 1 of 5)	GSTA5
chr10	80432178	80432600	61.5889	3.9093	3.46016	1.2545	0	0	3' UTR	PRXL2A
chr3	32482797	32483848	61.5736	0.781159	0.820692	0	0.855513	1.98949	3' UTR	CMTM6
chr17	57874616	57874802	61.5133	101.275	73.0586	82.9558	45.4364	20.7821	Promoter (1-2kb)	CUEDC1
chr3	152299497	152299923	61.4799	6.07865	13.3357	3.74895	5.39435	5.00623	Promoter (<=1kb)	MBNL1
chr7	6023374	6023743	61.4582	3.1001	8.84798	0	0	3.74689	Promoter (2-3kb)	EIF2AK1
chr6	35574195	35575911	61.4442	5.01088	6.28327	8.2982	3.24275	2.81817	3' UTR	TULP1
chr17	76734211	76735028	61.417	16.797	8.14925	6.81155	6.13525	14.2582	Promoter (<=1kb)	MFSD11
chr17	74770517	74771519	61.3736	30.8372	28.1177	11.2338	16.7523	21.656	Promoter (<=1kb)	NAT9
chr2	218595491	218596339	61.3502	4.36081	1.20569	4.53148	9.334	3.84526	3' UTR	CNOT9
chr4	125714946	125715156	61.3402	27.7062	13.1578	21.2512	0	1.05974	Intron (ENST00000507203.1/ENST00000507203.1, intron 1 of 1)	MIR2054
chrX	24788603	24788808	61.3367	3.51764	0.323776	10.4327	1.22182	0	Exon (ENST00000447718.1/ENST00000447718.1, exon 1 of 1)	POLA1
chr17	75845823	75846548	61.2883	19.443	12.1932	8.11327	1.47079	10.2871	Promoter (1-2kb)	UNC13D
chr2	26779968	26780860	61.2335	8.48689	6.87249	2.2779	5.55165	10.8572	3' UTR	CENPA
chr5	24169716	24171505	61.1854	9.9312	23.2159	12.624	19.0891	16.3394	Exon (ENST00000514047.1/ENST00000514047.1, exon 1 of 1)	C5orf17
chrX	119583183	119584313	61.1144	0.825849	1.95183	2.87769	1.68592	5.54761	Promoter (<=1kb)	UBE2A
chr4	11372088	11372894	61.0891	10.4578	21.1972	3.3974	3.30792	13.8929	Exon (ENST00000507437.1/ENST00000507437.1, exon 1 of 1)	MIR572
chr16	88527480	88527723	61.066	50.3777	32.1644	33.1295	13.535	15.5607	Intron (ENST00000319555.8/161882, intron 5 of 9)	LOC100128882
chr4	119490420	119490610	61.0568	77.7993	87.9121	119.42	44.2453	24.5146	Promoter (1-2kb)	LOC645513
chr3	52204752	52204899	61.0359	2.87839	0.488217	0	0	1.14824	Promoter (1-2kb)	ALAS1
chr10	80737538	80737866	61.0265	3.31802	4.01798	2.31186	7.55756	7.27225	Distal Intergenic	LINC02655
chr3	61688223	61688937	60.9413	84.07	31.0583	4.20563	10.9873	10.6642	Intron (ENST00000495879.1/5793, intron 1 of 2)	PTPRG
chr21	29174762	29175762	60.8589	2.90786	0.370174	1.3253	0.297161	7.95238	3' UTR	LINC00189
chr6	155894895	155895021	60.8001	6.80501	7.48383	0	3.66342	9.26112	Distal Intergenic	MIR1202
chr15	53919422	53919796	60.7344	1.80379	3.53252	0	5.49153	4.41246	Distal Intergenic	UNC13C
chr1	17407153	17407408	60.7254	4.09271	12.4914	0	0	2.41074	3' UTR	RCC2
chr11	5610905	5611281	60.6841	1.04217	5.21907	8.49231	6.1907	6.39379	Exon (ENST00000278302.9/117854, exon 8 of 8)	TRIM6
chr19	55863528	55863874	60.6812	3.08991	3.84426	0	0	3.77615	Intron (ENST00000301295.11/147945, intron 5 of 9)	NLRP4
chr11	110229525	110231471	60.6807	1.13833	0.628041	3.63398	1.13604	3.10313	Promoter (1-2kb)	RDX
chr3	56434417	56435094	60.6395	2.78074	1.19689	0.834851	1.79991	8.56163	Promoter (<=1kb)	ERC2
chr1	147203619	147204904	60.6333	1.47948	0.0172882	0	1.60134	3.58185	Exon (ENST00000413611.2/ENST00000413611.2, exon 1 of 1)	FMO5
chr3	97944639	97945295	60.4448	0.817076	0.535794	0.673075	0.580451	3.982	Promoter (2-3kb)	RIOX2
chr4	123304160	123304908	60.4393	100.292	79.8104	32.7908	26.9851	21.3037	Intron (ENST00000274008.5/166378, intron 15 of 15)	SPRY1
chr19	43996664	43998181	60.4075	6.23525	11.2982	9.65404	7.04428	6.81714	3' UTR	LOC101928063
chr3	97967224	97967574	60.3984	5.10073	3.41513	2.6961	4.65015	1.50344	Promoter (<=1kb)	RIOX2
chr9	21974699	21975173	60.3749	34.3649	34.2461	31.355	17.9518	11.9852	Promoter (<=1kb)	CDKN2A
chr1	170145794	170146497	60.3433	95.7851	7.48588	5.27637	5.12447	7.34339	Promoter (<=1kb)	METTL11B
chr1	63063433	63063631	60.3273	38.2218	51.285	34.599	30.3168	23.4392	Distal Intergenic	LINC01739
chr13	89427490	89427642	60.2636	4.08242	7.74994	0	0	0	Intron (ENST00000659314.1/ENST00000659314.1, intron 2 of 3)	LINC01040
chr12	48148859	48149937	60.2513	3.25586	2.00897	0.901633	1.72476	5.08136	Promoter (1-2kb)	ASB8
chr10	100986446	100986974	60.1832	13.452	6.19558	10.7	1.58598	4.38755	Promoter (<=1kb)	MRPL43
chr1	37708390	37709643	60.1417	5.5192	2.66975	4.23167	3.29049	9.08328	3' UTR	EPHA10
chr9	83661449	83661872	60.1385	2.3896	2.07994	5.02701	0	3.09038	3' UTR	UBQLN1
chr13	110149133	110149683	60.1143	0.888067	1.3618	0	3.73743	0.83598	3' UTR	COL4A1
chr15	58595589	58596076	60.1052	1.44804	0	4.67583	4.06362	0	3' UTR	ADAM10
chr1	112448989	112449127	60.0852	1.14928	3.79874	0	0	4.47209	Exon (ENST00000271277.11/55917, exon 4 of 6)	MIR4256
chr17	49292705	49293600	60.0677	1.22074	0.113727	3.9483	2.63884	3.99294	Intron (ENST00000655089.1/124871, intron 4 of 5)	MIR6129
chr22	23161768	23162585	60.0139	4.38444	3.42685	3.51389	1.95806	5.02974	3' UTR	RAB36
chr16	74305330	74305907	59.9967	3.97023	4.97959	0.918083	1.20081	11.954	Promoter (1-2kb)	PSMD7
chr22	22484923	22487350	59.9602	5.28137	1.46301	2.5061	4.56747	5.49618	Promoter (2-3kb)	ZNF280B
chr5	154966747	154966892	59.9418	11.0897	6.41473	0	0.365684	0.520723	3' UTR	MRPL22
chr7	45861799	45863103	59.937	3.55111	2.57677	1.21989	1.58971	5.93538	3' UTR	IGFBP1
chr17	78971200	78972675	59.7884	19.2108	18.6	8.70039	4.00992	12.9406	Promoter (2-3kb)	LGALS3BP
chr12	78584797	78584981	59.7688	52.3905	58.2155	65.3993	66.1292	23.0132	Distal Intergenic	LINC02424
chr8	26410396	26411689	59.7655	1.02879	1.12251	1.81122	0.559951	3.11042	3' UTR	BNIP3L
chr10	3091031	3091787	59.7261	25.6241	40.6191	24.6049	14.0754	14.9109	Intron (ENST00000607886.5/5214, intron 2 of 3)	PFKP
chr8	58581749	58582736	59.7253	3.08742	4.65055	5.86331	2.70191	2.6389	3' UTR	SDCBP
chr2	163247287	163247443	59.7236	35.1411	8.13074	23.8286	23.1243	4.98482	Distal Intergenic	KCNH7
chr2	113273142	113273347	59.6702	50.0818	70.1066	44.3498	8.55274	17.2805	Exon (ENST00000422956.6/654433, exon 5 of 5)	PAX8
chr20	43461588	43463404	59.4528	5.52369	5.48729	5.14979	10.9642	17.5783	Promoter (2-3kb)	SRSF6
chr15	59768533	59769049	59.3997	0.0083512	1.4191	0	0	0	Exon (ENST00000484430.1/ENST00000484430.1, exon 1 of 1)	BNIP2
chr14	54702085	54702751	59.3888	5.29287	6.43313	3.44751	2.74439	4.45198	5' UTR	SAMD4A
chr12	120361625	120362137	59.3785	144.422	47.0764	28.9117	34.047	22.5087	Promoter (<=1kb)	MSI1
chr10	25493134	25493733	59.3681	92.2128	6.47989	7.42913	4.95762	4.27085	Intron (ENST00000650135.1/57512, intron 6 of 11)	GPR158
chr19	45212740	45213313	59.3614	6.21937	2.6306	0	3.53452	6.30301	3' UTR	EXOC3L2
chr1	222568643	222569396	59.3114	1.84766	1.03202	1.05567	2.63004	3.40448	Promoter (1-2kb)	TAF1A
chr1	211345692	211346049	59.2818	41.5296	35.6364	9.88179	12.9533	14.3032	Promoter (<=1kb)	TRAF5
chr16	84744650	84745543	59.2736	5.43641	4.06189	1.16736	1.87692	5.52259	3' UTR	USP10
chr14	105601427	105601701	59.2594	0.800713	0.835408	0	0	0	Exon (ENST00000641420.1/ENST00000641420.1, exon 1 of 6)	MIR8071-1
chr3	197912705	197912937	59.2429	28.7098	17.8275	5.84552	7.33251	10.4605	Promoter (<=1kb)	IQCG
chr15	65414979	65415573	59.2384	119.418	38.5288	6.92672	13.152	10.8232	Intron (ENST00000352385.3/57722, intron 1 of 19)	IGDCC4
chrX	94216875	94217029	59.2381	3.50049	3.66958	3.19532	0	0	Distal Intergenic	FAM133A
chr13	110892824	110893252	59.2226	3.3078	4.32733	5.75182	2.13346	2.02234	Promoter (<=1kb)	ANKRD10
chr21	46141380	46142342	59.214	1.96525	1.76999	0.624513	8.49041	3.34362	Promoter (<=1kb)	FTCD
chr6	129767120	129767778	59.165	84.1524	99.3735	26.2105	23.6452	18.0648	Distal Intergenic	ARHGAP18
chr3	101530041	101530692	59.1598	52.5261	72.5004	25.4474	19.0912	18.5057	Distal Intergenic	SENP7
chr15	75392260	75392773	59.1533	1.82139	4.14339	4.71461	2.8342	10.8757	Promoter (2-3kb)	SIN3A
chr11	92550545	92550726	59.1211	15.2776	3.90904	7.0948	7.62712	5.99555	Intron (ENST00000409404.6/120114, intron 2 of 24)	FAT3
chr16	5135027	5135194	59.107	9.18342	6.93668	4.21152	0	9.6363	Intron (ENST00000589323.1/ENST00000589323.1, intron 3 of 3)	EEF2KMT
chr9	101187340	101188558	59.1048	0.965758	1.04871	3.54784	3.50384	2.78084	Promoter (2-3kb)	PLPPR1
chr3	66798080	66798561	59.0835	33.8882	24.9733	7.92675	3.32301	3.90612	Intron (ENST00000661256.1/ENST00000661256.1, intron 1 of 2)	KBTBD8
chr4	72153584	72153713	59.0817	6.51512	14.8289	8.36797	12.7314	1.61683	Distal Intergenic	NPFFR2
chr7	101137400	101138238	59.0401	6.9035	2.86079	6.00857	1.2727	5.49551	3' UTR	SERPINE1
chr19	896683	897316	59.0372	3.73646	2.65342	0	4.33085	4.1194	3' UTR	RNU6-9
chr1	118984367	118984630	59.0017	32.867	57.1115	16.2144	11.094	9.62178	Intron (ENST00000207157.7/6913, intron 1 of 7)	TBX15
chr18	69757334	69760507	58.8578	6.85732	5.66754	6.20543	4.01541	5.0278	Exon (ENST00000382713.10/220164, exon 7 of 8)	DOK6
chr5	83580355	83581279	58.852	2.91728	1.7025	1.81665	4.65873	4.38507	3' UTR	VCAN-AS1
chr7	85275278	85275481	58.8487	19.0693	15.7254	16.2144	14.7682	16.0469	Distal Intergenic	SEMA3D
chr22	38778982	38779482	58.8218	3.88094	0.924511	3.70715	0	2.99925	3' UTR	DNAL4
chr1	163399948	163400545	58.787	45.9242	57.2825	22.4802	14.7058	7.35129	Distal Intergenic	NUF2
chr2	187464396	187465456	58.7816	2.28833	2.05353	1.00029	3.98968	5.43733	3' UTR	CALCRL
chr1	28200624	28201079	58.778	3.4891	0.31285	1.29948	4.63314	5.9628	3' UTR	DNAJC8
chr4	77048107	77048637	58.7117	9.37372	13.2709	13.1747	11.7639	5.14585	3' UTR	CCNI
chr1	167021725	167022130	58.6969	0.340301	0.684502	1.7427	4.50864	3.59089	3' UTR	MAEL
chr5	314481	314888	58.6666	3.97189	2.56111	5.00738	6.18769	4.50498	3' UTR	PDCD6
chr2	85341404	85341669	58.6351	4.1742	4.4925	1.66244	4.38702	6.43914	Exon (ENST00000603980.1/ENST00000603980.1, exon 1 of 1)	RETSAT
chr10	13221866	13222124	58.5679	6.05128	4.42078	1.70737	0.147242	6.26784	3' UTR	RNU6-9
chr8	48060760	48061471	58.5534	1.74846	0.897737	0	3.58325	1.53885	3' UTR	UBE2V2
chr9	131497706	131498042	58.5515	16.2646	16.3721	3.59542	18.9886	23.1965	3' UTR	POMT1
chr17	4945709	4948499	58.5156	26.4935	25.3336	10.305	12.9013	18.3755	Promoter (<=1kb)	ENO3
chr16	69756481	69756824	58.4772	6.28811	4.99804	0	2.21719	5.35612	Promoter (1-2kb)	NOB1
chr8	118089595	118090671	58.4602	12.2178	14.605	10.6755	6.4232	17.5479	Intron (ENST00000378204.6/2131, intron 1 of 10)	EXT1
chr10	100301135	100301425	58.3694	41.979	99.076	31.9425	37.8211	6.19331	Intron (ENST00000318222.4/9033, intron 2 of 15)	BLOC1S2
chr10	131858197	131859995	58.3515	4.89953	3.57053	2.85138	4.91798	2.64746	Distal Intergenic	PPP2R2D
chr12	108568858	108569232	58.3297	2.37947	2.17139	7.45271	1.6678	3.10065	Promoter (<=1kb)	ISCU
chr8	24191913	24192239	58.3051	48.4969	6.74515	10.2777	3.14881	5.88074	Distal Intergenic	ADAM28
chr14	20289229	20290052	58.2773	26.15	1.7358	2.16812	3.42479	10.3336	3' UTR	TTC5
chr8	20220283	20221577	58.2751	1.98598	3.18754	3.7972	7.70368	6.589	Promoter (2-3kb)	ATP6V1B2
chr6	170561833	170562153	58.2536	4.99458	1.4487	1.87354	2.99382	2.68883	Exon (ENST00000421512.5/6908, exon 3 of 5)	TBP
chr12	51242566	51243056	58.2248	1.95947	4.46011	2.70189	8.23293	7.54154	3' UTR	DAZAP2
chr9	32541969	32542534	58.1817	1.13661	2.04257	3.59393	3.63838	2.08592	Exon (ENST00000360538.7/10210, exon 3 of 3)	SMIM27
chr2	10783876	10784276	58.1446	1.61864	0	1.10277	3.61385	2.00742	3' UTR	ATP6V1C2
chr1	44542468	44543677	58.1406	82.1101	25.4343	24.7565	21.9106	21.2554	Promoter (1-2kb)	MIR5584
chr7	149003762	149004177	58.1357	4.73619	2.77463	5.74023	0	3.07456	Promoter (2-3kb)	PDIA4
chr18	43421115	43421221	58.1339	25.6096	41.513	71.8281	46.6181	17.5122	Distal Intergenic	SYT4
chr8	635568	638346	58.1035	11.0247	6.97901	3.60897	3.30993	7.88692	Promoter (2-3kb)	ERICH1
chr6	150062276	150062928	58.0374	1.69265	0.758963	0	0	5.6158	3' UTR	ULBP3
chr22	37877717	37878087	58.0263	1.36161	1.50814	5.9597	0	1.35006	Promoter (<=1kb)	EIF3L
chr15	70572091	70573379	57.9959	2.68746	1.30797	1.44087	3.84019	3.11902	Exon (ENST00000630447.1/101929151, exon 2 of 2)	LINC02204
chr12	57720979	57721453	57.9802	8.06706	4.04868	3.20253	5.6521	5.88434	Promoter (<=1kb)	OS9
chr4	184695030	184695337	57.9425	0.897159	0.866207	1.55061	0	4.23978	Promoter (<=1kb)	PRIMPOL
chr5	76833898	76834627	57.9344	4.0396	6.98958	2.14442	3.44788	5.95463	3' UTR	F2RL1
chr17	42841567	42843081	57.8959	7.5384	3.84913	2.51024	5.40694	6.55612	Promoter (1-2kb)	AOC2
chr1	94688575	94688971	57.8593	28.0425	13.3377	6.08178	0	8.42601	Intron (ENST00000634870.1/101928079, intron 2 of 5)	SLC44A3-AS1
chr6	7301346	7301474	57.8317	4.55745	1.99634	0	0	2.91206	Promoter (<=1kb)	SSR1
chr1	7779730	7781321	57.7815	2.06136	2.01914	1.22219	0.967763	4.92155	Promoter (2-3kb)	VAMP3
chr11	62625294	62625903	57.7565	4.35061	3.34401	6.6694	3.12587	8.47499	Promoter (<=1kb)	GANAB
chr11	5257455	5257648	57.7355	32.9531	40.225	106.039	36.9562	10.2351	Promoter (2-3kb)	HBG2
chr3	53292181	53292631	57.7084	3.64426	1.81164	0.98051	2.70585	1.68571	Exon (ENST00000610213.6/55802, exon 7 of 10)	DCP1A
chrX	152868849	152869244	57.6689	7.04333	6.92431	6.70015	9.55315	10.593	3' UTR	NSDHL
chr15	41309446	41309749	57.6515	2.62984	0.810565	0	0	4.45738	3' UTR	NUSAP1
chr19	16190969	16191969	57.6443	11.0657	4.97328	3.52531	1.90487	15.5652	3' UTR	FAM32A
chr6	30885979	30886664	57.6319	93.4553	15.6644	6.98769	9.40604	19.3878	Promoter (<=1kb)	DDR1
chr7	88377538	88377736	57.6238	41.5992	20.9246	15.9551	13.9894	4.31478	Distal Intergenic	STEAP4
chr1	156309085	156309210	57.6227	4.78589	3.83778	8.8442	0.605327	19.2371	3' UTR	VHLL
chr7	100370351	100370640	57.5989	38.5853	63.5036	39.3414	26.3004	24.8278	Promoter (2-3kb)	PILRA
chr1	68276385	68276769	57.52	108.725	18.5416	11.9454	8.63745	10.5123	Distal Intergenic	WLS
chr2	159089642	159090953	57.4029	6.29757	4.2703	1.68525	3.54615	8.78399	Intron (ENST00000263635.8/85461, intron 3 of 26)	TANC1
chr3	100748213	100748894	57.3763	6.51434	4.16455	2.72329	6.71007	1.11474	3' UTR	TFG
chrX	146983728	146984194	57.3221	0.123271	0	0	2.3355	0.670335	Distal Intergenic	CXorf51A
chr4	184625823	184626132	57.3208	38.8838	22.1549	22.2531	13.0399	6.7947	Promoter (<=1kb)	LINC02365
chr11	113628964	113629244	57.3103	32.5022	9.91633	13.4079	1.76428	2.70554	Distal Intergenic	TMPRSS5
chr9	86187299	86187427	57.2757	18.3748	11.6621	19.0596	11.1746	8.32018	Distal Intergenic	C9orf153
chr1	150965360	150966089	57.2325	4.0948	7.11393	5.07633	3.76132	3.48578	Promoter (1-2kb)	CERS2
chr15	40155297	40155675	57.2138	47.2086	32.6279	10.081	3.07902	11.0799	Distal Intergenic	BUB1B
chr22	43705984	43706520	57.197	9.1926	7.48678	13.1263	5.11315	6.66234	Intron (ENST00000396231.6/64800, intron 8 of 29)	EFCAB6
chr7	120385058	120385382	57.1662	4.28658	1.6817	7.89175	0	3.30247	Intron (ENST00000331113.9/3751, intron 1 of 5)	KCND2
chr1	233836062	233836294	57.1318	2.98339	3.89628	16.3219	1.60399	0	Exon (ENST00000453379.1/ENST00000453379.1, exon 1 of 1)	SLC35F3
chr10	111136872	111137328	57.1133	27.1195	12.1785	9.85054	1.16827	4.74609	Distal Intergenic	ADRA2A
chr16	17378971	17379734	57.073	19.723	20.9983	11.7382	7.48736	10.2671	Intron (ENST00000261381.7/64131, intron 1 of 11)	XYLT1
chr6	130956052	130956389	57.0519	1.09856	1.8582	7.56205	2.00832	9.73806	Promoter (<=1kb)	EPB41L2
chr14	93537073	93537215	57.0071	8.03132	11.6993	4.82411	6.82707	22.2667	Intron (ENST00000256339.8/57578, intron 11 of 49)	UNC79
chr3	158666496	158666742	57.0052	3.24838	1.06513	8.3071	1.69835	2.62532	Promoter (2-3kb)	LXN
chr6	95803066	95803337	56.9838	3.42337	0.51086	0	5.38385	0	Distal Intergenic	FUT9
chr1	165727485	165728086	56.9664	2.60107	3.23764	1.55728	2.66062	5.49726	3' UTR	ALDH9A1
chr21	28325685	28325959	56.9024	20.5569	10.4763	3.53768	8.98612	6.58617	Distal Intergenic	LINC01695
chr6	31902156	31902526	56.9007	82.0767	24.2452	19.8339	9.37457	23.9155	Promoter (<=1kb)	ZBTB12
chr3	24110196	24110863	56.8147	1.34763	1.69186	1.85357	0	1.33895	Distal Intergenic	LINC00691
chr11	66668661	66669233	56.8003	11.7999	12.3547	9.87834	8.06637	16.5928	Promoter (<=1kb)	RBM4B
chr14	51966593	51966965	56.7673	1.19611	1.98683	2.48965	10.7966	7.43351	3' UTR	RTRAF
chr10	79354092	79354690	56.7513	5.82525	4.40446	8.81467	4.29105	10.2358	3' UTR	PPIF
chr6	139483091	139483446	56.7076	37.5282	23.0966	7.99953	18.2108	5.40169	Intron (ENST00000650173.1/ENST00000650173.1, intron 7 of 7)	LINC01625
chr6	31627807	31628187	56.6916	7.84569	5.26639	6.8943	5.08474	7.38306	Promoter (<=1kb)	PRRC2A
chr13	24040935	24041092	56.6864	27.0896	22.8072	16.1211	0	17.8884	Intron (ENST00000382141.4/221178, intron 3 of 15)	SPATA13
chr11	16754879	16755650	56.6741	0.738239	0.496779	0	0.493984	1.73786	3' UTR	C11orf58
chr5	146459039	146459237	56.5938	9.1414	8.65843	9.28863	6.09403	8.58463	Promoter (<=1kb)	TCERG1
chr20	20033095	20033609	56.5909	0.511402	1.81674	0	0	2.01461	3' UTR	CRNKL1
chr2	3189069	3189444	56.5665	6.70986	6.01642	0	0	6.96981	3' UTR	EIPR1
chr13	88845090	88845289	56.5415	1.88534	2.98288	0.088442	5.26271	2.9963	Distal Intergenic	LINC00560
chr20	49905052	49906792	56.5387	4.6937	3.53624	4.22144	1.62531	7.37472	3' UTR	SPATA2
chr16	87874799	87875015	56.5274	41.7034	103.155	143.504	100.98	21.1858	Distal Intergenic	SLC7A5
chr6	108973371	108974013	56.5254	0.655806	0.489833	0.275092	4.30582	5.99525	3' UTR	ARMC2
chr14	35317286	35317461	56.5077	0.858608	1.47375	0	3.94357	4.06554	3' UTR	PSMA6
chr5	162128244	162128530	56.4871	45.9689	16.5163	4.68404	14.5899	7.40155	Promoter (<=1kb)	GABRG2
chr17	37512189	37513392	56.4728	15.3936	9.48057	4.48087	3.86424	9.62021	Promoter (2-3kb)	DUSP14
chr11	74388781	74388887	56.4579	29.5909	36.9851	38.4351	31.649	24.5339	Intron (ENST00000298198.5/283209, intron 1 of 13)	PGM2L1
chr11	34234127	34234297	56.3621	50.8305	35.6459	21.1537	17.4398	14.3055	Intron (ENST00000435224.3/25841, intron 1 of 16)	ABTB2
chr5	163453635	163453878	56.3201	3.44463	0.410028	0	2.81328	7.22133	3' UTR	NUDCD2
chrX	8688906	8689046	56.2894	30.0547	23.067	18.2529	16.9852	15.0022	Intron (ENST00000262648.8/3730, intron 2 of 13)	ANOS1
chr16	20735569	20736741	56.2682	1.65268	0.108984	1.88495	0.260089	1.93676	Promoter (1-2kb)	THUMPD1
chr11	47416158	47416371	56.2663	100.999	44.396	17.7711	22.0973	22.0261	Promoter (1-2kb)	SLC39A13
chr12	109109851	109110738	56.2179	8.78103	12.2054	7.36021	8.4173	9.49817	3' UTR	ACACB
chr10	124397492	124398053	56.1251	4.23564	4.88235	1.29043	7.13855	3.61269	3' UTR	OAT
chr9	77592027	77593732	56.1128	3.67772	0.998037	0	2.68245	7.49194	Intron (ENST00000341700.7/9630, intron 1 of 6)	GNA14
chr4	2513804	2514574	56.0199	2.99879	1.36731	1.37653	4.16474	4.79111	Promoter (1-2kb)	FAM193A
chr3	172397367	172398666	56.0192	3.03559	0.993343	0.612291	3.13299	11.3935	3' UTR	GHSR
chr7	23125804	23125946	55.968	2.74755	1.46404	0	1.81344	0	Promoter (<=1kb)	KLHL7
chr21	29537098	29537302	55.9372	2.61161	0.632636	2.24341	1.19057	0	3' UTR	BACH1-IT3
chr15	76216375	76216559	55.8913	0	0.891309	0	7.79202	0	3' UTR	ETFA
chr3	9892982	9893762	55.8865	2.89497	5.05525	5.32237	2.24614	3.92811	Promoter (2-3kb)	JAGN1
chr6	52686032	52686458	55.8701	0.754986	0.759311	2.07124	4.96567	1.25679	3' UTR	TMEM14A
chr17	44148007	44148685	55.8603	5.67623	4.40942	5.05383	1.89835	3.56977	Promoter (<=1kb)	HROB
chr1	216095494	216095768	55.8591	30.6234	11.5879	6.27134	2.52388	5.57793	Intron (ENST00000307340.8/7399, intron 22 of 71)	USH2A
chr10	23280580	23280787	55.7709	7.95015	14.274	2.21105	8.94718	17.0499	Intron (ENST00000636213.2/256815, intron 8 of 15)	LOC105376453
chr2	122999782	123000225	55.7389	36.9555	58.3732	72.5862	33.0852	23.2871	Distal Intergenic	LINC01826
chr8	13105948	13106188	55.6818	40.8289	40.2871	67.2673	42.0599	6.45763	Intron (ENST00000276297.9/10395, intron 7 of 17)	DLC1
chr2	195680054	195680698	55.671	1.96132	1.03982	2.57784	0.59125	2.62086	Promoter (<=1kb)	SLC39A10
chr12	69390220	69390734	55.5314	1.03678	0	6.76624	6.69408	1.08546	3' UTR	YEATS4
chrX	155941961	155943681	55.521	1.29039	0.549034	5.60664	4.96361	5.7168	3' UTR	IL9R
chr14	92704066	92704323	55.389	2.25362	0.305196	2.74239	3.04494	1.04002	Promoter (<=1kb)	LGMN
chr14	102208937	102210478	55.3885	5.20277	12.7936	4.81785	8.10196	6.92566	3' UTR	WDR20
chr22	45284740	45284987	55.3704	27.2808	38.8997	26.4256	23.2812	20.6113	Promoter (<=1kb)	UPK3A
chr2	196134332	196135751	55.3518	2.21624	1.08228	1.86849	6.93423	2.77144	3' UTR	STK17B
chr20	9518913	9519116	55.3072	46.6644	1.87088	0	2.28066	1.35916	Intron (ENST00000427562.6/24141, intron 4 of 4)	LAMP5-AS1
chr10	81820549	81820712	55.2999	71.9246	80.6159	76.0386	47.902	24.7056	Distal Intergenic	NRG3
chr20	62143242	62143527	55.2872	69.6298	67.1902	35.3768	24.2681	15.9807	Promoter (<=1kb)	PSMA7
chr20	5190393	5191164	55.2803	2.33776	3.00947	0.206212	2.07473	3.49889	3' UTR	CDS2
chr2	147362013	147363204	55.2531	2.27711	1.61025	1.35037	4.79893	1.46318	Distal Intergenic	ACVR2A
chr5	150795629	150796658	55.2478	3.53511	3.45002	1.99209	5.2131	6.38251	3' UTR	SMIM3
chr13	27665812	27667133	55.1199	3.37154	3.44337	0.802802	1.00964	5.39222	Promoter (<=1kb)	POLR1D
chr19	48290253	48290656	55.0938	65.95	51.5139	21.0159	11.8938	11.0031	Distal Intergenic	ZNF114
chr1	7399124	7399243	55.0812	6.66826	4.35389	6.48575	3.81356	7.52802	Intron (ENST00000303635.12/23261, intron 5 of 22)	CAMTA1-AS2
chr12	45906077	45906425	55.0701	0	2.99408	0	3.80263	7.29118	3' UTR	ARID2
chr5	32791379	32791685	55.0436	1.0876	4.29083	0.720212	6.63336	1.45671	3' UTR	NPR3
chr14	87633586	87635464	55.0396	3.44985	1.66636	1.74154	3.08494	4.22695	Exon (ENST00000557784.1/105370611, exon 2 of 3)	LINC02330
chr9	101905204	101906242	55.0059	2.37003	3.07955	4.74131	2.05543	2.74179	Distal Intergenic	GRIN3A
chr5	140705816	140706369	54.9702	6.71278	7.21357	7.00831	4.74973	14.8047	3' UTR	VTRNA1-1
chr14	103542768	103542955	54.7814	43.306	16.9307	22.9573	4.25983	7.3742	Distal Intergenic	TRMT61A
chr4	28682991	28683134	54.7609	39.213	51.4065	126.46	66.1282	12.8883	Distal Intergenic	MIR4275
chr6	152970692	152971391	54.7042	1.21303	1.64627	4.81377	5.13196	2.42771	Promoter (2-3kb)	FBXO5
chr11	96046051	96046329	54.6909	50.0571	38.1302	19.6538	9.56807	5.77045	Intron (ENST00000524717.6/84441, intron 2 of 4)	MAML2
chr6	87674899	87675541	54.6887	4.09376	3.15798	5.37804	5.26662	5.24411	3' UTR	ORC3
chr1	11023381	11023949	54.6692	3.68777	3.34727	0.139891	3.75324	4.94367	Promoter (2-3kb)	TARDBP
chr10	87753211	87754596	54.632	0.971922	2.69219	0.701921	3.57693	7.04048	3' UTR	ATAD1
chr17	40163477	40164038	54.566	5.86177	3.91313	4.81553	3.06713	8.60998	Promoter (<=1kb)	CASC3
chr7	102933632	102934573	54.5209	47.8272	41.6695	9.85818	19.5131	9.21717	Promoter (<=1kb)	FBXL13
chr9	133361565	133363106	54.4914	12.7099	12.3599	6.13703	9.82326	17.3316	Promoter (2-3kb)	SURF4
chr5	131393880	131394592	54.4362	1.85904	4.86176	3.8453	2.67431	8.36087	3' UTR	CDC42SE2
chr3	105702104	105702433	54.4135	47.042	41.1528	33.3936	45.9245	9.39141	Promoter (<=1kb)	CBLB
chr16	84308224	84308433	54.3614	61.5015	65.401	30.5757	26.586	20.2309	Intron (ENST00000568638.1/58189, intron 1 of 6)	WFDC1
chr10	51268204	51268431	54.3171	15.5376	19.2504	1.97831	4.4826	0.333445	Intron (ENST00000401604.8/5592, intron 2 of 17)	MIR605
chrX	24077204	24077943	54.2156	1.08134	3.63784	2.62936	0.958543	0.6829	3' UTR	EIF2S3
chr4	87046763	87047460	54.1893	6.77534	7.09501	0.760246	6.09732	10.2384	Promoter (2-3kb)	AFF1
chr12	22065133	22065594	54.1884	1.23359	0.407037	0.957165	0	8.557	3' UTR	CMAS
chr1	205659025	205659371	54.162	52.2216	58.278	30.6361	21.3647	15.9552	3' UTR	SLC45A3
chrX	6228782	6229055	54.1555	28.973	23.683	8.23092	4.45379	10.3478	Promoter (<=1kb)	NLGN4X
chr13	38362492	38362894	54.1371	1.64275	2.59749	0	0	2.14172	3' UTR	LINC00571
chr2	189771324	189771841	54.1365	2.39217	1.13381	2.16837	2.75342	4.58433	Promoter (2-3kb)	ORMDL1
chrX	91835485	91835812	54.1126	1.43919	3.73933	0	4.65068	2.04516	Promoter (<=1kb)	PCDH11X
chr18	63340023	63340244	54.1003	26.0481	46.8771	33.7833	20.8887	17.4452	Intron (ENST00000645214.2/2531, intron 7 of 9)	KDSR
chr1	40071570	40072175	54.0623	2.17066	0.657318	3.79454	8.94865	5.14365	Promoter (1-2kb)	CAP1
chr11	97722879	97723054	54.0331	18.546	1.93693	11.9598	11.0073	4.47209	Distal Intergenic	LINC02737
chrX	119243191	119244366	53.9483	2.08659	2.15048	6.88885	1.75112	5.46083	3' UTR	PGRMC1
chr3	114329208	114329563	53.9225	3.48075	1.90476	1.98746	2.69948	6.98451	Promoter (<=1kb)	MIR568
chr7	104772397	104772773	53.8477	31.3511	13.7504	17.923	4.65315	4.98218	Intron (ENST00000401970.2/375612, intron 2 of 3)	LHFPL3-AS1
chr11	46743587	46744143	53.8462	15.304	7.41586	5.23983	8.95535	9.13689	3' UTR	CKAP5
chr1	68232136	68233152	53.838	52.1478	41.5769	19.2016	18.0666	10.4085	Promoter (<=1kb)	WLS
chr16	24824246	24824743	53.7693	2.69632	2.18755	8.71988	0.781091	7.13919	Promoter (2-3kb)	TNRC6A
chr6	2833589	2833879	53.765	2.5767	1.30518	0	0	3.78053	3' UTR	SERPINB1
chr13	88842686	88843233	53.7441	0.919191	0.456418	0.419615	0.445379	3.93349	Distal Intergenic	LINC00560
chr5	99010403	99010584	53.7439	0	0	0	0	0	Distal Intergenic	CHD1
chr10	30312997	30313823	53.729	1.90297	2.68387	0.427773	6.86163	2.8444	3' UTR	MTPAP
chr1	23598419	23598929	53.725	60.2673	11.6275	5.72883	7.00023	13.6088	Intron (ENST00000477916.5/259283, intron 2 of 6)	MDS2
chr3	128914629	128915367	53.7205	6.31376	3.30682	2.05846	1.54813	3.86694	3' UTR	ACAD9
chr6	34773497	34773676	53.6863	5.45294	2.82025	8.8442	0	0	3' UTR	SNRPC
chr9	37588451	37588870	53.6538	1.63109	1.27044	0	2.72397	2.449	Promoter (<=1kb)	FBXO10
chr19	43996244	43996547	53.6485	2.7411	1.62722	1.45464	0	1.47108	Exon (ENST00000611002.4/7711, exon 5 of 5)	LOC101928063
chr1	119372568	119372825	53.6413	58.8368	85.4657	58.8928	46.7678	20.8351	Intron (ENST00000457318.5/51179, intron 1 of 4)	HAO2-IT1
chr3	14148690	14148901	53.631	69.4716	85.6621	65.7057	35.7611	17.361	Promoter (<=1kb)	XPC
chr1	976124	976306	53.6182	52.739	59.4085	10.1491	12.2117	4.44766	Promoter (<=1kb)	PERM1
chr12	2939677	2940980	53.6155	6.7876	3.09734	3.85238	3.20526	8.41605	Promoter (1-2kb)	TULP3
chr5	32419954	32420094	53.6003	19.5261	11.6551	16.9984	6.9239	15.6365	Exon (ENST00000265069.13/51663, exon 3 of 20)	ZFR
chr8	102634294	102634597	53.5811	49.8155	90.8443	42.2136	24.8634	15.1375	Distal Intergenic	KLF10
chr17	29204267	29204461	53.4192	2.29533	2.09975	0	0	0.596279	Exon (ENST00000580812.1/ENST00000580812.1, exon 1 of 1)	MYO18A
chr6	36602064	36602531	53.4115	1.71596	0.930319	0.944893	1.74381	4.21409	Promoter (2-3kb)	SRSF3
chr1	154601183	154602458	53.3826	4.11907	3.02592	2.48137	3.70597	5.97915	Promoter (<=1kb)	ADAR
chr22	39875366	39875887	53.3781	2.05953	4.91219	2.06704	2.33781	1.02807	Exon (ENST00000435169.1/ENST00000435169.1, exon 1 of 1)	ENTHD1
chr10	91629839	91630642	53.3541	4.47868	0.972448	4.18009	4.02226	5.99617	Promoter (2-3kb)	PPP1R3C
chr7	40711806	40712072	53.3492	3.92948	4.94059	1.65622	5.77032	12.2606	Intron (ENST00000401647.6/79783, intron 11 of 12)	SUGCT
chr3	47916107	47917063	53.3317	5.36878	3.51765	5.66509	4.8058	5.15903	Exon (ENST00000395734.7/4134, exon 7 of 18)	MAP4
chr11	60029786	60030063	53.321	2.48494	0	4.61298	1.37178	0.965199	Exon (ENST00000644647.1/107987155, exon 9 of 10)	OOSP4B
chr8	65602790	65604563	53.3207	1.21378	2.29971	2.89655	3.14285	1.57809	3' UTR	ARMC1
chr6	76119941	76120782	53.3073	44.5039	84.1381	90.4587	67.5027	18.069	Distal Intergenic	IMPG1
chr11	121307179	121308438	53.2431	1.15935	1.73215	0.982689	1.51332	6.58747	Promoter (1-2kb)	SC5D
chr6	133987014	133987425	53.1908	0.0523977	0	2.29692	0	1.75844	Promoter (2-3kb)	TBPL1
chr6	131294908	131295570	53.1626	80.8923	132.201	75.8893	48.075	13.0183	Distal Intergenic	AKAP7
chr2	97697337	97697513	53.091	61.7755	83.4823	79.0731	27.1905	17.2062	Promoter (<=1kb)	C2orf92
chr20	44942363	44942749	53.0588	12.3205	13.0361	2.97092	8.04098	22.1409	3' UTR	PABPC1L
chr11	65125949	65126594	53.0467	6.02969	4.87271	2.95719	5.56095	8.21731	Promoter (1-2kb)	MRPL49
chr7	45912503	45913077	52.9938	3.44405	2.76136	0	10.9698	7.49756	Promoter (2-3kb)	IGFBP3
chr20	63230943	63231103	52.925	87.7998	36.5423	11.7007	17.7176	21.1661	Distal Intergenic	BIRC7
chr8	11434836	11435350	52.9048	6.73486	3.66946	0.601062	1.25885	4.21158	Exon (ENST00000533578.4/83656, exon 5 of 7)	FAM167A
chr1	166088661	166088962	52.901	5.31834	2.83429	0	0	2.36932	Intron (ENST00000435676.2/149297, intron 1 of 2)	MIR921
chr12	52029755	52030017	52.8748	116.679	87.7964	21.0512	10.2082	13.3993	Intron (ENST00000548977.5/3164, intron 1 of 2)	NR4A1
chr2	25741183	25741431	52.8639	49.788	14.6432	14.5983	6.06493	8.38742	3' UTR	ASXL2
chr19	41218647	41219182	52.8252	57.0388	30.359	13.2993	10.16	9.1945	Promoter (<=1kb)	AXL
chr14	21210961	21211301	52.8235	4.6721	5.26749	0	4.27208	3.6721	Promoter (<=1kb)	HNRNPC
chr6	17012458	17012667	52.7999	62.6974	76.0939	43.126	49.9758	11.2015	Distal Intergenic	STMND1
chr2	11618307	11618825	52.7784	3.14182	2.97363	0	0.367395	3.53287	Exon (ENST00000381486.7/9687, exon 22 of 33)	GREB1
chr8	94706050	94706433	52.7528	1.71466	1.03009	0	2.99921	3.85485	3' UTR	DPY19L4
chr19	47741038	47742105	52.7111	6.45144	3.6933	4.19851	1.64254	9.06981	3' UTR	NOP53
chr4	18020719	18020957	52.6747	132.845	50.9808	36.931	27.7321	18.9924	Promoter (<=1kb)	LCORL
chr20	43200655	43201931	52.6667	0.925276	0.63982	0	1.01536	5.08145	Exon (ENST00000658035.1/ENST00000658035.1, exon 2 of 2)	PTPRT
chr5	55936710	55937331	52.614	3.69748	2.1208	0	1.34884	6.55715	3' UTR	IL6ST
chr4	112277201	112278286	52.6065	3.44823	3.50754	2.36171	1.93838	1.11185	3' UTR	TIFA
chr4	1692843	1693969	52.5977	33.3735	35.0135	14.7534	17.7955	24.5549	3' UTR	FAM53A
chr5	6756558	6756903	52.5711	1.73036	1.56357	8.43522	3.70334	2.40407	3' UTR	TENT4A
chr19	11538579	11538966	52.5589	64.7192	27.4422	6.79271	5.30753	13.9004	Promoter (<=1kb)	CNN1
chr10	19168688	19168859	52.5193	34.8419	52.2155	38.3849	30.9076	13.0003	Intron (ENST00000454679.7/340895, intron 13 of 39)	MALRD1
chr6	125996073	125996295	52.502	42.795	71.2923	93.6771	104.112	23.2629	Intron (ENST00000461129.5/60487, intron 3 of 6)	TRMT11
chr15	63461194	63461526	52.4846	31.2365	26.3081	11.686	14.3839	10.3677	Intron (ENST00000560465.2/ENST00000560465.2, intron 2 of 2)	USP3
chr22	32498225	32498722	52.4729	8.80565	3.79473	9.05731	10.2308	8.36947	3' UTR	FBXO7
chr3	149741298	149741646	52.4495	2.24745	3.28606	0.0760246	0	1.40954	3' UTR	WWTR1
chr5	1514422	1515076	52.4117	55.9638	6.68959	6.61627	11.2369	6.96418	Intron (ENST00000475622.5/79888, intron 1 of 16)	MIR6075
chr15	40393549	40394147	52.4102	1.58816	2.07542	0	6.7358	6.85373	3' UTR	KNSTRN
chr6	134538890	134539161	52.378	2.87839	2.39083	1.00798	0	1.01937	Promoter (<=1kb)	LOC101928304
chr2	36270863	36271187	52.3734	25.9586	5.41849	0	12.9778	6.3435	Distal Intergenic	CRIM1
chr16	3009736	3010166	52.3439	81.5799	23.5652	13.2355	10.6178	19.1854	Promoter (2-3kb)	CLDN9
chr7	84228646	84228879	52.3331	38.2739	50.0314	28.7625	28.8462	11.1994	Intron (ENST00000448879.5/ENST00000448879.5, intron 4 of 4)	SEMA3A
chr16	18596819	18596991	52.2749	0	0	0	0	0	Exon (ENST00000546162.6/653190, exon 11 of 11)	ABCC6P1
chr7	108573709	108574339	52.2655	1.58516	0.651829	2.83127	4.25475	5.88247	Promoter (1-2kb)	DNAJB9
chr12	122867047	122867407	52.1963	5.15877	4.15194	2.54791	5.87352	7.2718	3' UTR	VPS37B
chr2	133978287	133979451	52.1927	4.17675	2.94527	4.51699	4.70066	3.57384	Distal Intergenic	MGAT5
chr11	12358360	12359100	52.1441	2.94248	5.79444	1.67097	5.46559	5.76363	3' UTR	PARVA
chr13	98475571	98475808	52.1425	43.0004	28.3279	9.66173	18.3948	24.9911	Intron (ENST00000539966.5/8428, intron 3 of 10)	STK24
chr2	214593639	214594225	52.1112	119.773	72.8952	60.0863	40.1626	23.2671	Intron (ENST00000412896.5/ENST00000412896.5, intron 2 of 3)	VWC2L-IT1
chr2	197550565	197550882	52.0761	0.389215	0	0	0	0	3' UTR	HSPD1
chr9	71745192	71745493	52.0527	7.08874	9.45992	10.5135	6.86946	3.43551	Exon (ENST00000377044.9/23670, exon 4 of 24)	CEMIP2
chr17	63589148	63590398	52.037	2.73056	2.40217	1.13822	3.53615	8.44014	Promoter (<=1kb)	DCAF7
chr17	42571647	42572423	52.0032	5.63638	0.761833	0	2.32642	1.62883	3' UTR	MLX
chr3	58171260	58171702	51.9843	6.77526	4.48751	0	7.9198	9.52971	Promoter (<=1kb)	FLNB-AS1
chr1	89676	89968	51.964	1.41463	0.885259	2.11295	4.29514	5.03683	Exon (ENST00000466430.5/ENST00000466430.5, exon 4 of 4)	OR4F5
chr6	143972986	143973764	51.9421	149.864	86.4048	48.7055	36.5397	19.2604	Intron (ENST00000649307.1/5325, intron 1 of 6)	PLAGL1
chr9	83968964	83969328	51.8349	0.571734	1.51263	4.04652	0	4.20254	Promoter (<=1kb)	MIR7-1
chr1	212738101	212738617	51.7834	2.14626	3.408	5.8163	2.46369	5.88206	3' UTR	BATF3
chr17	63590854	63591549	51.7462	3.59798	2.26	7.19227	6.26826	7.04869	Promoter (1-2kb)	DCAF7
chr15	89195386	89196441	51.6289	10.8532	14.6481	4.53098	4.69472	6.03902	3' UTR	ABHD2
chr3	179623980	179624398	51.5929	0.305699	1.2182	5.74134	10.0481	3.81035	3' UTR	NDUFB5
chr2	99361382	99361772	51.5856	0.877871	1.60632	0	3.4917	3.67146	Exon (ENST00000617677.1/9669, exon 4 of 25)	TXNDC9
chr20	58459535	58460164	51.5636	9.1126	2.2262	3.8746	13.7288	9.4411	Promoter (1-2kb)	APCDD1L
chr16	15701258	15701825	51.563	1.33784	0.880694	0.980959	1.81278	5.41691	Exon (ENST00000624682.1/ENST00000624682.1, exon 1 of 1)	MYH11
chr10	70421874	70422242	51.5438	3.48878	2.73138	4.1225	5.56015	5.61133	3' UTR	EIF4EBP2
chr13	71713039	71713264	51.5103	49.1618	36.6363	13.2272	4.58977	17.6905	Intron (ENST00000611519.4/1602, intron 1 of 7)	DACH1
chr5	154875322	154876673	51.5036	3.0998	0.753695	5.4295	4.81772	5.99367	3' UTR	CNOT8
chr20	45325502	45326357	51.4628	9.88689	1.72502	3.78152	2.84234	8.57849	3' UTR	RBPJL
chr12	27028413	27029620	51.4588	1.29861	0.483118	2.10855	0.37883	3.2208	3' UTR	MED21
chr1	172278566	172278741	51.4421	33.081	16.4324	2.3618	7.62712	6.12372	Intron (ENST00000627582.3/26052, intron 15 of 20)	DNM3
chr13	110644741	110645354	51.4052	89.9543	94.2624	50.4724	26.8316	18.3254	Promoter (<=1kb)	CARS2
chr12	51243205	51243500	51.3422	2.69362	4.64432	8.06734	5.15345	7.94703	3' UTR	DAZAP2
chr1	189441017	189442421	51.3367	0.681184	0.799109	3.47473	3.42542	2.30448	Distal Intergenic	BRINP3
chr8	111916893	111917357	51.3264	34.57	41.6523	30.6979	24.6036	10.8677	Distal Intergenic	CSMD3
chr2	231400199	231400995	51.2158	19.4427	24.9315	7.90097	7.46443	10.779	3' UTR	B3GNT7
chr8	21920453	21920643	51.2115	74.4651	73.2164	87.701	29.9295	19.8552	Promoter (<=1kb)	XPO7
chr9	6985019	6985243	51.1928	25.7136	38.5036	59.7475	58.1356	25.1033	Promoter (<=1kb)	KDM4C
chr5	179870577	179870929	51.1802	55.2296	34.9498	26.5577	5.18557	15.8867	Promoter (<=1kb)	TBC1D9B
chr2	44949954	44950121	51.1773	59.975	64.9665	55.75	42.6756	21.1093	Distal Intergenic	SIX3-AS1
chr12	70808060	70808392	51.1767	36.1116	58.0908	58.8817	67.4072	10.2334	Intron (ENST00000283228.7/5801, intron 2 of 13)	PTPRR
chr17	57167444	57167754	51.1641	3.24628	8.88233	14.4465	6.05755	11.6907	Distal Intergenic	AKAP1
chr18	58867325	58867721	51.0963	75.9075	60.4537	54.335	44.8021	17.8546	Promoter (1-2kb)	ZNF532
chr8	121155281	121155987	51.0933	34.7462	28.1026	9.05686	7.91839	5.25645	Distal Intergenic	SNTB1
chr14	65075400	65076578	51.0471	3.11276	3.10987	3.30814	2.72351	3.67933	3' UTR	LOC100506321
chr20	10638098	10638415	51.0369	3.55273	0.579703	0	0	4.87992	Promoter (2-3kb)	JAG1
chr16	2253272	2253826	51.0352	4.81028	4.84378	6.05549	9.48236	6.55907	Promoter (<=1kb)	ECI1
chr18	49481733	49482348	50.9472	1.33406	0.195498	0.861448	0	3.60817	3' UTR	RPL17-C18orf32
chr5	138156903	138157198	50.8748	4.12309	7.15425	0.687218	8.40013	6.75347	Promoter (2-3kb)	BRD8
chr19	29207517	29207874	50.8662	2.32361	1.15407	2.71749	0.127829	1.9987	3' UTR	UQCRFS1
chrX	101412304	101413325	50.8472	2.66434	3.36644	4.15383	0	3.23811	Exon (ENST00000316594.6/3188, exon 2 of 2)	HNRNPH2
chr16	57428329	57429202	50.8279	4.13151	0.915761	1.13335	7.50494	1.89322	Promoter (1-2kb)	CIAPIN1
chr3	149965099	149966208	50.8136	5.38595	5.55649	3.9042	4.46633	2.65908	Promoter (2-3kb)	ANKUB1
chr9	87011719	87012135	50.8082	4.72829	2.10375	4.11457	0	0.965199	Promoter (<=1kb)	LOC440173
chr4	18691216	18692093	50.7247	61.3165	47.3266	28.9501	24.5492	23.6746	Intron (ENST00000652661.1/ENST00000652661.1, intron 3 of 8)	LCORL
chr11	134272580	134273326	50.7033	41.0382	68.0521	18.4876	24.4435	21.1033	Promoter (<=1kb)	GLB1L3
chr12	34164666	34165717	50.683	2.91122	3.88508	1.00884	0	4.32756	Exon (ENST00000511806.1/ENST00000511806.1, exon 4 of 4)	ALG10
chrX	38688040	38688638	50.601	2.46513	1.60837	0.561068	0	3.05356	3' UTR	TSPAN7
chr7	87416808	87416965	50.5573	45.1934	56.6252	76.5192	57.3482	23.7757	Intron (ENST00000649586.1/5244, intron 21 of 27)	ABCB4
chr7	36855274	36855726	50.5144	7.59945	5.00193	14.018	5.69087	4.62017	3' UTR	ELMO1
chr7	120974756	120975514	50.5024	1.03341	0.201383	1.86439	0	2.9755	3' UTR	ING3
chr2	85430898	85431172	50.493	44.8767	8.92	0.707536	8.04315	11.7738	Promoter (<=1kb)	SH2D6
chr7	117993392	117993732	50.4118	67.1061	112.888	57.5522	75.1305	25.0752	Distal Intergenic	CTTNBP2
chr6	163570704	163571678	50.4027	17.088	12.1443	7.48355	7.721	2.61446	3' UTR	QKI
chr11	46542436	46542927	50.327	7.59234	9.8341	5.28495	5.53431	9.7259	Exon (ENST00000314845.7/55626, exon 8 of 19)	AMBRA1
chr16	30603548	30605252	50.3247	13.7715	15.7182	6.34396	6.18221	13.2406	3' UTR	ZNF689
chr17	19577360	19578767	50.3103	4.93945	2.71724	5.402	6.06702	4.28152	3' UTR	SLC47A1
chr9	36677317	36677544	50.2495	7.59995	2.5028	0	4.14808	1.68684	3' UTR	MELK
chr8	65185759	65185962	50.2336	39.5355	10.7349	20.2896	11.8146	20.0368	Promoter (1-2kb)	LINC00251
chr10	70428075	70428532	50.1867	12.2237	23.4138	9.88697	15.2875	19.7241	3' UTR	NODAL
chr2	204282491	204282930	50.1669	38.8746	19.4578	18.9346	10.3313	7.09437	Distal Intergenic	PARD3B
chr15	101272361	101272764	50.1603	7.83718	2.54061	5.25398	0	2.81166	3' UTR	SELENOS
chr8	22620937	22621491	50.0704	10.3959	10.4253	9.05136	1.92396	7.06672	Promoter (2-3kb)	CCAR2
chr17	44556544	44557493	50.0625	97.3016	22.0376	7.13122	7.80374	21.4849	Promoter (<=1kb)	FZD2
chr3	57571497	57572262	50.0476	2.02351	1.65922	0	0.438111	1.27274	3' UTR	PDE12
chr11	61368648	61369105	50.0356	5.22257	2.52827	0	1.91511	2.47039	Promoter (<=1kb)	TMEM138
chr4	1918256	1919094	50.0321	2.95043	1.38457	1.47579	4.309	3.96572	Promoter (<=1kb)	NSD2
chr11	6932181	6932565	50.0072	3.43911	4.45134	3.90523	3.16971	3.02011	Promoter (<=1kb)	ZNF215
chr1	233636046	233636415	49.9919	44.3816	16.7746	14.3419	7.42097	17.5258	Promoter (<=1kb)	KCNK1
chr14	67386913	67387431	49.9549	7.85178	7.9285	6.5096	5.01126	4.31699	3' UTR	EIF2S1
chr12	118416114	118417262	49.954	1.3678	1.0481	2.10906	0.610701	3.26552	3' UTR	SUDS3
chr1	206903150	206903442	49.953	1.81741	0.442629	2.23369	6.82016	2.65578	3' UTR	IL24
chr11	108106322	108107524	49.9499	0.591588	0.897868	1.54388	0	0.237917	3' UTR	ACAT1
chr6	134169363	134170341	49.9194	11.0857	9.58627	5.7817	10.8681	7.11242	Promoter (1-2kb)	SGK1
chr4	18131848	18132272	49.8157	13.9449	20.0573	10.3009	6.46061	6.69236	Distal Intergenic	LCORL
chr10	91806913	91807484	49.814	2.38775	3.00581	0	4.85361	3.59644	Exon (ENST00000445874.1/ENST00000445874.1, exon 1 of 1)	TNKS2
chr15	34084095	34084465	49.8089	0.550849	2.30716	5.36373	0.925122	4.48415	3' UTR	EMC7
chr4	155426974	155427324	49.7785	77.8189	110.208	111.22	48.4789	16.2575	Distal Intergenic	MAP9
chr2	190216881	190217076	49.7743	38.1093	40.0414	61.2777	38.6804	15.4242	Promoter (<=1kb)	HIBCH
chr12	64694852	64695636	49.7599	9.29334	13.2947	0.247863	12.4463	11.1318	3' UTR	GNS
chr2	3498518	3499044	49.7507	1.88843	4.31364	4.9843	1.01309	3.1398	Promoter (1-2kb)	ADI1
chr11	125899460	125900507	49.7104	1.35062	2.94526	1.68782	0.291111	9.06368	Promoter (2-3kb)	PUS3
chr1	218124020	218124323	49.6876	31.9818	39.4282	16.8447	15.5051	10.5035	Distal Intergenic	LINC01653
chr10	30522695	30523085	49.6658	67.4452	64.1416	78.8061	61.5046	21.617	Distal Intergenic	MAP3K8
chr12	124011670	124013369	49.6589	3.20141	1.37864	1.96653	3.58026	7.25532	5' UTR	ZNF664
chr10	58829369	58831046	49.6413	1.47651	0.984879	0.948722	2.09086	2.59584	3' UTR	BICC1
chr1	183626323	183627441	49.6334	0.779402	0.324516	0	0	4.20833	3' UTR	ARPC5
chr7	113394910	113395334	49.6228	41.7011	50.2458	47.0303	19.1306	17.6569	Distal Intergenic	SMIM30
chr8	56217457	56218551	49.5444	3.62099	3.1657	2.75422	3.91455	5.00711	3' UTR	CHCHD7
chr3	25174202	25174968	49.5281	3.22364	3.80447	2.76742	2.17776	4.71115	Promoter (<=1kb)	RARB
chr18	51168005	51168578	49.4976	70.4578	10.3288	7.85809	5.97945	8.71046	Distal Intergenic	MEX3C
chr13	110638923	110639563	49.4797	6.91082	11.5788	4.27723	6.93698	18.5582	3' UTR	CARS2
chr20	34640811	34641302	49.4731	2.07103	0	3.25366	1.70525	4.94475	Intron (ENST00000217446.7/128869, intron 4 of 11)	PIGU
chr1	20651891	20652468	49.4653	3.87686	7.71539	0	4.27541	6.46829	Promoter (<=1kb)	PINK1-AS
chr4	138659920	138660310	49.4561	37.0914	20.2923	4.75008	0	6.5423	Intron (ENST00000663528.1/100874047, intron 6 of 6)	LOC105377448
chr5	57175613	57176238	49.3557	11.1526	8.20406	9.32456	10.4294	10.5159	Promoter (<=1kb)	GPBP1
chrX	48776146	48776681	49.3407	1.6003	0.468365	0	1.86409	2.85346	Exon (ENST00000419045.1/ENST00000419045.1, exon 1 of 1)	GATA1
chr20	24963157	24963818	49.3149	2.96969	1.74357	4.4221	3.00706	3.26963	3' UTR	CST7
chr12	13749339	13750139	49.2681	39.4224	47.493	38.5567	55.3704	20.8363	Intron (ENST00000609686.3/2904, intron 3 of 12)	GRIN2B
chr7	141652856	141653754	49.2549	4.55691	8.5423	2.25286	2.96091	4.61635	3' UTR	AGK
chr5	62074591	62075421	49.2282	33.0183	47.7973	35.9302	49.9756	19.0347	Distal Intergenic	KIF2A
chr2	168786795	168787082	49.1567	6.10658	10.2157	4.88274	2.35699	5.69882	Promoter (<=1kb)	CERS6-AS1
chr2	104758159	104758642	49.1104	103.085	78.1492	36.1991	47.181	20.8913	Promoter (<=1kb)	LINC01114
chr6	53267489	53269259	49.08	1.39525	1.91549	1.65298	4.88377	4.83825	3' UTR	MIR5685
chr1	27569747	27570054	49.0423	95.2905	10.1057	0	4.06119	11.1512	Promoter (1-2kb)	AHDC1
chr4	44707529	44707896	49.0384	2.38953	0.644424	0	0	2.43048	Promoter (<=1kb)	GNPDA2
chr14	94079177	94079652	49.0316	1.70224	2.5689	0	2.98034	1.42806	Promoter (1-2kb)	DDX24
chr6	127420573	127421038	49.0282	63.1577	88.5191	72.6135	44.7807	22.1014	Distal Intergenic	KIAA0408
chr18	50449913	50450614	49.0194	3.50983	2.15095	0	1.9774	5.70797	Distal Intergenic	SKA1
chr20	50082454	50082849	48.961	0.439753	0	0.647681	8.03158	0.790521	Promoter (1-2kb)	UBE2V1
chr19	50820483	50820775	48.9474	3.13381	5.98815	0	8.92867	5.34209	Promoter (<=1kb)	KLK1
chr9	106924229	106924656	48.9397	5.63236	4.02577	3.71952	6.23712	5.16171	Promoter (2-3kb)	ZNF462
chr13	98937931	98938330	48.9326	54.1964	40.167	44.9286	27.3051	20.1691	Intron (ENST00000448493.7/23348, intron 2 of 52)	DOCK9
chr12	55901785	55902302	48.9138	8.97411	15.741	11.7126	4.27	4.9901	3' UTR	PYM1
chr7	7653659	7653889	48.9093	32.4784	52.8627	40.2775	45.1354	20.502	Intron (ENST00000493246.5/729852, intron 2 of 3)	RPA3
chr15	56491207	56491377	48.9011	49.8457	46.3072	40.8074	46.3426	24.1388	Distal Intergenic	MNS1
chr10	43322462	43323206	48.8655	43.0599	81.8492	42.9151	33.2215	23.471	Distal Intergenic	FXYD4
chr18	211342	212111	48.856	2.25224	1.57602	0.333093	0.287255	2.14893	3' UTR	THOC1
chr1	58630870	58631369	48.8301	4.21684	2.96435	0.88442	1.0678	4.65098	Exon (ENST00000427762.1/ENST00000427762.1, exon 1 of 1)	MYSM1
chr4	179710105	179710272	48.8289	19.1764	14.8604	0	9.7609	13.7357	Distal Intergenic	LINC00290
chr1	189485567	189485759	48.8224	0.253536	0	1.0998	0	4.35623	Distal Intergenic	BRINP3
chr15	98891328	98891620	48.8163	9.22461	6.27901	4.8296	2.86342	8.44051	Promoter (<=1kb)	IGF1R
chr7	115006001	115006372	48.8004	51.13	9.50764	1.94953	6.88901	8.19884	Intron (ENST00000257724.7/29969, intron 4 of 4)	LINC01393
chr5	103007467	103007648	48.7608	5.29813	3.85305	8.89279	2.8916	7.39616	Promoter (<=1kb)	PAM
chr2	123686154	123687117	48.7508	1.10776	1.19158	1.11929	3.35467	2.62573	Distal Intergenic	LOC107985820
chr17	41867421	41867795	48.7447	2.12041	1.63039	1.53299	0	8.82494	Promoter (1-2kb)	KLHL11
chr12	98909715	98910041	48.6999	35.104	23.3715	12.4414	18.5663	11.7888	Intron (ENST00000549558.6/56899, intron 3 of 10)	ANKS1B
chr5	141978365	141978823	48.6764	3.47727	3.56013	0	8.5078	8.37909	5' UTR	RNF14
chr8	134691352	134691550	48.6635	87.0423	94.8891	45.8654	49.8254	21.5514	Intron (ENST00000520356.5/57623, intron 1 of 13)	ZFAT
chr2	241392197	241392353	48.66	49.4505	70.4919	62.6417	31.3829	15.9799	Intron (ENST00000264042.8/9855, intron 2 of 26)	FARP2
chr6	52500653	52501731	48.6574	4.87378	2.09139	1.55737	1.27236	6.12996	3' UTR	EFHC1
chr6	130869699	130870102	48.6383	9.65756	12.2261	7.70584	1.1705	7.66013	Promoter (<=1kb)	EPB41L2
chr3	171113811	171113982	48.6168	65.6172	84.5142	85.9739	37.5148	23.6085	Intron (ENST00000436636.7/23043, intron 18 of 32)	MIR569
chr13	105202487	105202676	48.5955	56.7951	44.5335	69.3571	34.041	22.4076	Distal Intergenic	DAOA
chr14	30894108	30894987	48.5454	1.58802	0.751615	3.01507	1.82011	8.02944	3' UTR	LOC100506071
chr17	45722187	45722455	48.4954	33.9147	35.4703	18.4117	15.7362	20.2658	Intron (ENST00000634540.1/104909134, intron 3 of 14)	CRHR1
chr19	2983604	2984340	48.4783	67.0601	67.3365	21.0005	18.9798	15.9588	Promoter (<=1kb)	TLE6
chrX	153351931	153352512	48.4651	5.00256	6.17573	0.759811	3.80045	8.16042	Promoter (<=1kb)	LOC105373378
chr21	26836482	26837128	48.4309	3.0341	0.200449	0	0.707306	0.262658	3' UTR	ADAMTS1
chr21	33437209	33437492	48.3877	2.5794	4.63832	0	0.993674	3.84222	3' UTR	IFNGR2
chrX	103586789	103587514	48.387	2.42244	1.39082	2.3146	0	6.93606	Promoter (<=1kb)	TCEAL4
chr3	156542007	156543257	48.3835	2.61321	0.587954	1.95831	2.62773	9.28023	3' UTR	SSR3
chr9	112939120	112940398	48.3779	3.78196	2.79864	3.72023	4.93765	8.20992	Distal Intergenic	SLC46A2
chr3	30319783	30320013	48.377	52.6583	51.9243	78.8704	50.2531	17.9852	Distal Intergenic	LINC01985
chr12	48777548	48777808	48.3525	57.2645	176.654	54.8611	37.2589	24.3309	Promoter (<=1kb)	ADCY6
chr11	92311742	92312288	48.3438	33.108	56.3742	45.951	50.1968	17.7249	Distal Intergenic	FAT3
chr7	116161814	116162041	48.3393	60.6702	34.4622	38.3249	33.8537	10.886	Promoter (1-2kb)	TFEC
chr1	3889693	3890061	48.2876	2.22704	2.46527	0	0	0.327226	3' UTR	C1orf174
chr3	128070606	128071309	48.2761	10.6713	7.51088	4.82411	5.93701	7.10199	Promoter (2-3kb)	SEC61A1
chr16	9106456	9106800	48.2308	3.37898	3.51748	1.28177	7.84819	10.2405	3' UTR	C16orf72
chr4	178917882	178918041	48.228	29.0357	45.1137	30.2914	19.0201	5.61807	Distal Intergenic	LINC01098
chr12	1720601	1720782	48.2259	8.47701	8.46957	12.6832	7.6271	25.0388	Intron (ENST00000537545.1/79602, intron 1 of 2)	ADIPOR2
chr4	61210302	61210466	48.195	39.3554	19.796	11.0418	8.55161	11.8172	Intron (ENST00000512091.6/23284, intron 1 of 25)	ADGRL3
chrX	24541010	24541695	48.1386	2.83433	2.5009	0	0	4.21133	3' UTR	PDK3
chr4	4761536	4761831	48.0705	42.359	26.6454	26.7119	17.4187	21.9375	Intron (ENST00000670162.1/100507266, intron 3 of 3)	LINC01396
chr7	26615252	26616540	47.9966	3.96588	3.28286	1.97605	4.37863	4.74965	Intron (ENST00000661238.1/ENST00000661238.1, intron 1 of 3)	LINC02860
chr16	1788663	1789127	47.9601	15.3839	15.4075	7.55085	15.3034	4.5875	3' UTR	SPSB3
chr11	86807215	86809025	47.9507	14.7475	5.20419	3.85804	1.8952	3.67942	5' UTR	PRSS23
chrX	47803344	47804196	47.9465	2.80584	4.13766	0.590996	3.37095	0	Exon (ENST00000444248.1/ENST00000444248.1, exon 1 of 1)	ZNF81
chr15	79322095	79322771	47.9347	7.18321	1.85272	2.42987	7.52572	4.18144	3' UTR	TMED3
chr16	69078047	69078448	47.9244	27.8817	10.4895	4.66411	9.25879	6.16304	Intron (ENST00000261778.2/79613, intron 17 of 17)	HAS3
chr10	16593032	16593470	47.8885	2.11289	2.80651	0	1.38991	1.71142	3' UTR	C1QL3
chr9	95770781	95771102	47.833	56.1643	7.14046	5.49329	6.44278	12.2774	Intron (ENST00000433656.2/100128782, intron 2 of 3)	ERCC6L2
chr19	49907818	49909669	47.8021	8.65301	9.68876	3.58161	4.62487	6.45701	3' UTR	NUP62
chr4	63901373	63901780	47.7973	30.2266	64.3639	66.9384	41.6874	7.73848	Distal Intergenic	TECRL
chr7	41538651	41538994	47.7827	3.71513	5.48276	0.874136	1.77375	6.11013	Distal Intergenic	INHBA
chr16	68834051	68835382	47.7493	1.57533	1.8096	1.40764	9.29912	5.18387	3' UTR	TANGO6
chr2	22694660	22695223	47.7407	25.9603	10.7024	8.43649	9.84493	8.87283	Distal Intergenic	LINC01884
chr16	68972131	68972317	47.6489	48.5401	18.4479	3.78362	4.28261	14.8034	Promoter (<=1kb)	TANGO6
chr7	107919302	107919742	47.5958	0.365509	1.76029	0	5.17122	0	3' UTR	LAMB1
chr19	16234484	16235236	47.591	3.98502	1.20562	2.70142	6.09765	2.61317	Promoter (<=1kb)	AP1M1
chr15	84669597	84670029	47.5463	1.46246	1.25797	1.83829	0	2.0553	3' UTR	SEC11A
chr8	107444456	107445148	47.5341	55.6447	98.1741	112.256	107.572	23.5027	Intron (ENST00000517746.6/284, intron 1 of 8)	ANGPT1
chr2	170965993	170966625	47.5189	4.87234	5.60792	2.37522	3.01229	9.96861	3' UTR	GORASP2
chr2	119126658	119127063	47.5027	41.0773	64.2315	28.3189	24.8351	24.5084	Distal Intergenic	C1QL2
chr14	64766582	64766947	47.4724	53.4212	77.8952	27.9341	20.5057	18.3527	Promoter (1-2kb)	SPTB
chr1	19990163	19990846	47.4628	38.3175	51.9331	37.8077	33.9206	24.2696	Distal Intergenic	PLA2G2A
chr22	24540828	24541326	47.4545	3.27352	2.60272	6.78823	2.23158	6.80225	Promoter (2-3kb)	GUCD1
chr7	124746499	124746950	47.4521	6.64512	8.68974	8.80507	6.44592	4.84807	3' UTR	GPR37
chr9	86855168	86855429	47.4443	106.588	63.1658	35.1067	21.1056	23.9479	Distal Intergenic	GAS1
chr2	86504600	86505364	47.4406	1.0159	1.99803	0.693663	6.02193	7.76917	3' UTR	CHMP3
chr1	194342670	194343105	47.4307	28.1501	28.3092	22.1105	24.4557	11.9803	Distal Intergenic	LINC01031
chr3	134755243	134755431	47.3886	54.9939	72.5012	36.5467	51.816	22.3842	Intron (ENST00000467708.2/ENST00000467708.2, intron 2 of 3)	EPHB1
chr2	58251451	58252004	47.363	12.7228	22.3664	7.88634	15.9977	11.1802	Exon (ENST00000434851.1/ENST00000434851.1, exon 1 of 1)	FANCL
chr6	36855013	36855964	47.3039	2.96758	1.56275	4.27346	7.51496	4.56604	Promoter (2-3kb)	PPIL1
chr5	107826345	107826593	47.1845	33.7893	28.6837	32.997	15.4074	7.23797	Distal Intergenic	EFNA5
chr19	5086770	5087029	47.1589	35.1772	38.7789	8.47002	9.7099	12.0231	Intron (ENST00000611640.4/23030, intron 9 of 23)	KDM4B
chr12	110934557	110934734	47.1507	53.0076	34.8478	29.1163	3.17083	17.8382	Promoter (<=1kb)	LINC01405
chr3	16724086	16724274	47.1446	44.3637	81.8383	33.2242	16.2228	24.5847	Distal Intergenic	DAZL
chr3	133819951	133820586	47.1134	4.00983	0.873925	0.639675	0.839463	3.13609	3' UTR	SRPRB
chr19	47209461	47210122	47.0974	9.87217	5.30908	2.80556	2.6499	13.9432	3' UTR	MIR3190
chr12	107014192	107014338	47.0904	28.2944	56.0605	72.1976	44.0505	16.0326	Intron (ENST00000008527.10/1407, intron 2 of 12)	CRY1
chr5	102865296	102866533	47.0498	106.507	71.7532	36.7199	36.62	18.6759	Promoter (<=1kb)	PAM
chr7	117213066	117213234	47.024	47.553	68.4958	125.86	72.0289	24.1599	Intron (ENST00000393446.6/7982, intron 12 of 13)	ST7
chr19	48922467	48923182	46.9303	7.81908	3.9228	6.17612	4.64444	9.18154	3' UTR	NUCB1
chr1	204126003	204126883	46.9171	9.60714	2.48361	1.00388	9.69622	5.01524	3' UTR	SOX13
chr16	46697688	46698263	46.8795	4.48998	9.66888	4.91344	1.98623	10.1864	Promoter (2-3kb)	ORC6
chr6	43951189	43951526	46.8724	61.8087	53.1205	25.8523	22.5203	10.9818	Distal Intergenic	C6orf223
chr19	29858121	29858323	46.8717	42.9277	35.6672	3.7468	16.4941	19.8931	Distal Intergenic	CCNE1
chr4	88144249	88144397	46.871	31.923	51.7394	61.1377	37.419	12.1257	Intron (ENST00000650821.1/9429, intron 2 of 16)	ABCG2
chr7	47470706	47470905	46.8318	82.7537	52.9507	45.1054	38.2119	19.9456	Intron (ENST00000311160.14/64759, intron 4 of 30)	TNS3
chr22	23242219	23243324	46.8279	82.4583	26.6802	11.1952	9.50286	12.5267	Exon (ENST00000479188.5/613, exon 2 of 5)	BCR
chr14	78164307	78164581	46.8225	58.8238	65.8591	54.9627	40.4376	17.5469	Distal Intergenic	NRXN3
chr12	125349512	125350617	46.8163	3.81855	2.17938	3.0227	5.27553	4.2214	Promoter (<=1kb)	TMEM132B
chr8	19937029	19937200	46.7698	29.9595	59.4809	46.8434	29.4886	11.8303	Promoter (1-2kb)	LPL
chr11	58905793	58906269	46.7482	104.145	141.067	101.198	56.0601	24.2356	Promoter (<=1kb)	GLYATL1
chr15	90271360	90272102	46.7454	3.01979	2.82521	3.57101	1.64245	10.7379	3' UTR	NGRN
chr18	56563466	56563913	46.7092	27.674	53.6627	33.5211	27.7675	24.4768	Distal Intergenic	TXNL1
chr8	131307866	131308740	46.7	42.6166	76.3638	70.1472	36.4794	22.1305	Exon (ENST00000519695.5/ENST00000519695.5, exon 1 of 5)	ADCY8
chr1	231564574	231565683	46.6984	0.855736	0.489051	1.59355	1.49107	4.98377	3' UTR	TSNAX
chr9	95448008	95448448	46.6954	54.443	13.0951	8.4431	14.6662	12.1183	Promoter (1-2kb)	PTCH1
chr7	31059496	31059839	46.5911	31.1121	45.9194	37.2536	22.3492	23.6865	Promoter (2-3kb)	ADCYAP1R1
chr18	37985223	37985461	46.5861	55.4601	24.0699	19.9827	21.9878	13.4537	Intron (ENST00000654150.1/ENST00000654150.1, intron 3 of 4)	MIR4318
chr15	98823011	98823644	46.5671	73.9301	91.5986	60.9609	62.1959	24.6177	Promoter (2-3kb)	IGF1R
chr17	8830669	8830898	46.56	34.9223	58.3526	8.07514	21.2896	9.29419	Intron (ENST00000613555.4/146850, intron 8 of 19)	PIK3R6
chr11	6482350	6482908	46.5315	3.41776	2.46753	4.08194	3.53385	7.55216	Promoter (<=1kb)	TIMM10B
chr3	105828044	105828242	46.5007	68.387	27.2136	17.8662	19.0103	25.1471	Intron (ENST00000394030.8/868, intron 3 of 18)	CBLB
chr1	156813767	156814258	46.4894	42.4504	56.6209	41.956	28.5242	22.9967	Promoter (<=1kb)	SH2D2A
chr3	125446771	125447687	46.486	0.784728	0.222246	0.385788	4.49143	11.1388	3' UTR	SNX4
chr17	71764633	71764804	46.4719	40.4731	70.6403	71.6791	56.5826	21.2685	Distal Intergenic	LINC01152
chr1	203740960	203741564	46.4659	4.39132	1.50361	0	0	2.84588	3' UTR	SNORA77
chr15	98957173	98958292	46.453	3.47976	5.38612	3.67982	4.67161	4.43216	3' UTR	IGF1R
chr1	33654369	33654555	46.4433	30.7079	43.5686	12.8643	20.8828	22.8388	Intron (ENST00000373381.8/114784, intron 27 of 70)	CSMD2
chr17	68530338	68532649	46.4236	1.46816	0.694145	0.191267	4.58551	3.10841	Promoter (2-3kb)	PRKAR1A
chr6	75253655	75254021	46.4076	1.18037	1.14596	1.34952	0	0.316824	3' UTR	COX7A2
chr2	172380542	172381917	46.39	43.2067	24.9558	21.4517	23.3192	11.4435	Distal Intergenic	ITGA6
chrX	103216273	103217071	46.387	3.0459	1.78316	0	2.70147	5.15494	Promoter (1-2kb)	BEX4
chr2	240467303	240467966	46.3614	13.2085	5.42702	7.53888	1.60813	10.7088	Promoter (1-2kb)	GPC1
chr17	6713550	6713791	46.3474	46.7262	33.5863	24.4129	22.251	23.4877	Promoter (<=1kb)	SLC13A5
chr19	39403604	39404041	46.3133	78.2373	19.8089	15.2451	12.886	18.5929	Promoter (2-3kb)	ZFP36
chr18	72692241	72692627	46.2998	30.3067	26.7376	7.7701	9.87386	12.0643	Distal Intergenic	CBLN2
chr8	74364123	74364327	46.2519	2.87839	0	0	17.4866	3.01048	Promoter (1-2kb)	GDAP1
chr17	81142832	81143018	46.2515	73.3988	38.6	24.5935	12.2768	24.9194	Intron (ENST00000326724.9/9625, intron 1 of 13)	MIR1250
chr1	173487799	173488687	46.2499	2.4421	1.31504	7.5111	7.7558	10.2169	Promoter (<=1kb)	LOC101928673
chr9	116279015	116279654	46.2426	69.4119	27.0323	8.29144	12.5847	12.6337	Intron (ENST00000328252.4/5069, intron 9 of 21)	PAPPA
chr16	90046717	90047162	46.2064	44.8602	37.528	27.4448	12.3812	21.9995	Promoter (<=1kb)	URAHP
chr2	135997283	135997766	46.1992	59.3103	59.4708	16.2996	22.4716	17.5742	Promoter (1-2kb)	DARS-AS1
chr3	129436735	129437216	46.1942	2.26777	1.81428	3.66979	2.37359	4.49993	Promoter (2-3kb)	MBD4
chr13	99686219	99686425	46.164	66.0326	62.084	20.2092	20.8917	11.1478	Intron (ENST00000376355.7/171425, intron 1 of 7)	CLYBL-AS2
chr16	57758377	57758752	46.1553	12.9221	4.86832	3.62236	5.72033	6.63678	Promoter (2-3kb)	KIFC3
chr22	17726939	17728599	46.1484	3.30451	3.21242	1.01168	3.54034	5.33636	3' UTR	BID
chrX	23667229	23667813	46.1407	45.9533	28.2437	16.4033	6.206	14.4789	Promoter (<=1kb)	PRDX4
chr3	7309678	7310787	46.1029	7.34248	2.21492	8.04743	7.53778	6.55504	Intron (ENST00000467425.5/2917, intron 4 of 12)	GRM7
chr22	47486758	47487671	46.0472	3.63262	1.6561	2.99967	0.834477	8.79741	Promoter (<=1kb)	LINC01644
chrX	68531910	68532544	46.0418	0.614206	0.583534	4.17836	7.08661	4.19038	3' UTR	YIPF6
chr18	27951021	27951603	46.031	1.93785	0.286012	2.73063	0	1.99441	3' UTR	CDH2
chr4	140381106	140382475	46.0023	0.567272	0.148759	0.161391	3.11765	2.18708	3' UTR	SCOC
chr9	28053902	28055981	45.9888	2.08756	1.96143	1.95593	4.87695	3.15412	Intron (ENST00000379992.6/158038, intron 4 of 5)	LINGO2
chr7	103324507	103324849	45.9427	0.662952	2.60353	0	0	4.01576	Promoter (<=1kb)	DNAJC2
chr6	660203	660595	45.9189	26.8357	90.2859	62.2245	25.8313	23.1457	Intron (ENST00000230449.9/55770, intron 1 of 27)	HUS1B
chr4	39778364	39778593	45.8917	2.81581	1.50634	0	0.23213	4.54987	3' UTR	PDS5A
chr10	102678855	102679221	45.8632	92.7123	33.3187	15.6882	14.2775	23.4937	Intron (ENST00000260746.6/403, intron 5 of 5)	TRIM8
chr13	20086003	20086603	45.8331	2.14562	1.72633	0.779938	13.9979	1.77842	Promoter (2-3kb)	ZMYM2
chr5	2750230	2750503	45.7778	47.0469	73.8519	39.4438	4.95485	21.0548	Promoter (1-2kb)	IRX2
chr14	65061203	65062210	45.7739	5.68967	1.75714	2.89542	6.28026	6.57505	3' UTR	FNTB
chr3	14141728	14143059	45.749	11.0117	14.5164	11.8188	7.60421	6.71486	3' UTR	TMEM43
chr15	50242264	50242923	45.7263	4.81476	1.81623	3.93969	4.55316	5.81373	Exon (ENST00000559816.1/3067, exon 5 of 5)	HDC
chr19	42485152	42485547	45.6616	6.03662	4.4353	1.27303	2.25347	9.23782	Exon (ENST00000597203.1/100996307, exon 2 of 2)	LIPE-AS1
chr22	21621764	21622766	45.624	5.96482	2.04298	4.33833	4.83633	3.37079	3' UTR	YDJC
chr10	112832478	112832986	45.6212	40.3398	21.592	14.943	12.7668	4.44573	Distal Intergenic	LOC103344931
chr8	109242856	109243220	45.6091	2.38551	0.91367	1.93845	5.43302	9.04221	3' UTR	NUDCD1
chr1	13779597	13780720	45.6039	2.80412	1.68789	0.786851	0.203571	4.83018	Exon (ENST00000311066.9/7799, exon 8 of 9)	PRDM2
chr9	19049760	19050931	45.6029	37.7708	36.4244	14.8812	15.4885	18.5142	Promoter (<=1kb)	RRAGA
chr2	196432038	196432204	45.5929	38.7117	62.8261	113.439	42.8854	18.424	Intron (ENST00000260983.8/57520, intron 2 of 28)	HECW2
chr6	33431085	33431351	45.558	83.0366	39.5178	22.4914	15.6542	16.3977	Promoter (<=1kb)	SYNGAP1
chr7	143885149	143885469	45.5398	58.4129	30.8844	28.0755	28.1799	24.9378	Promoter (<=1kb)	TCAF1
chr3	11059484	11059810	45.519	48.5321	52.5617	35.8095	33.2841	21.5672	Distal Intergenic	SLC6A1
chr4	76114965	76115449	45.5017	1.83979	2.69313	3.4465	6.60492	1.88105	Promoter (2-3kb)	NUP54
chr7	158731170	158731495	45.4543	3.56929	6.97327	0.0271294	3.08827	16.009	3' UTR	ESYT2
chr8	35377166	35377872	45.4477	54.0512	9.33042	1.37604	9.00799	5.67393	Intron (ENST00000404895.7/137970, intron 1 of 16)	UNC5D
chr1	63774919	63775491	45.4259	60.6458	52.4177	9.35355	18.9813	9.87295	Promoter (<=1kb)	ROR1
chr5	36619005	36619434	45.3995	84.6815	97.2506	71.1649	70.1341	16.5156	Intron (ENST00000612708.4/6507, intron 2 of 7)	SLC1A3
chr10	125880789	125881495	45.3825	44.1875	17.6218	9.48218	8.78143	20.077	Promoter (<=1kb)	DHX32
chr19	49949546	49950177	45.3483	4.92787	0.293152	0	1.08614	2.85167	3' UTR	NUP62
chr16	79211607	79212478	45.3388	7.46334	4.2706	4.96979	3.58614	5.426	3' UTR	WWOX
chr16	53043884	53044669	45.3126	39.6163	68.7144	34.1616	23.8226	23.5667	5' UTR	LOC105371267
chr4	177464357	177464582	45.2983	1.22268	7.96014	6.80925	9.04454	5.10531	Intron (ENST00000654463.1/ENST00000654463.1, intron 1 of 4)	AGA
chr5	129399093	129399380	45.2961	43.6206	50.7761	52.3282	18.9619	11.8945	Promoter (1-2kb)	MIR4460
chr12	6329114	6329678	45.2892	50.5042	65.7994	16.4987	9.51702	24.9725	Promoter (1-2kb)	TNFRSF1A
chr10	94963907	94964240	45.2861	89.2774	57.2901	53.4889	30.3715	20.9948	Intron (ENST00000260682.8/1559, intron 5 of 8)	CYP2C9
chr8	40201857	40202085	45.2642	69.5715	78.0448	67.1233	54.5222	24.1376	Distal Intergenic	TCIM
chr17	49424291	49424622	45.2193	4.07049	3.44316	11.4548	4.13518	2.69403	Exon (ENST00000422816.1/ENST00000422816.1, exon 1 of 1)	PHB
chr11	76796463	76797494	45.1711	6.65766	1.68755	6.17037	3.96137	4.66276	3' UTR	TSKU
chr11	64853853	64854631	45.1706	5.96	3.60317	1.93006	0.5385	9.01309	Promoter (<=1kb)	EHD1
chr8	64567747	64568047	45.1612	39.848	44.176	37.6687	63.0948	21.885	Distal Intergenic	LOC401463
chr4	7032404	7032994	45.1521	11.0216	7.80275	8.5898	13.1377	7.30215	3' UTR	TADA2B
chr5	129113073	129113818	45.1185	3.49381	2.38916	0.592775	10.2445	5.64707	3' UTR	MIR4633
chr10	57143197	57143626	45.0897	91.8774	54.0994	29.1242	34.3398	5.74092	Distal Intergenic	MIR3924
chr1	175152086	175152471	45.0658	68.3934	99.9341	45.6416	42.5617	15.9651	Distal Intergenic	KIAA0040
chr16	57663678	57664111	45.0578	6.74498	3.01814	0.061135	4.0596	1.81357	3' UTR	ADGRG3
chr2	3805238	3805433	45.0426	43.6421	79.1471	57.6678	51.4831	11.4769	Intron (ENST00000399143.9/728597, intron 10 of 10)	DCDC2C
chr8	22024167	22025215	45.0228	44.1897	61.1592	18.2701	20.9255	21.7253	Promoter (<=1kb)	NPM2
chr19	46775030	46775402	45.0224	3.65393	1.98683	2.20512	3.27169	10.359	3' UTR	SLC1A5
chr9	92210491	92210839	45.0207	1.47218	1.70939	12.5187	20.1277	1.26859	3' UTR	PRSS47
chr6	111591384	111592040	45.0187	24.6766	3.72518	4.57691	1.62526	5.81304	Exon (ENST00000368761.11/10758, exon 2 of 9)	TRAF3IP2
chr20	40707084	40707358	45.0152	58.74	45.1929	8.6834	13.923	7.28545	Distal Intergenic	MAFB
chr1	231021615	231021919	45.0141	5.29198	4.82315	2.60976	4.50125	5.35185	Promoter (1-2kb)	MIR1182
chr16	69756883	69757512	45.0002	5.49406	6.52569	3.5096	5.08475	8.84481	Promoter (1-2kb)	NOB1
chr3	10553659	10554199	44.9685	79.8061	26.5888	18.4894	18.6519	15.4498	Intron (ENST00000646379.1/491, intron 2 of 21)	ATP2B2
chr9	87012355	87012586	44.9439	2.56821	8.82438	3.43094	3.02455	6.9009	Promoter (<=1kb)	LOC440173
chr8	18347483	18347868	44.9198	25.5494	45.8812	35.056	14.2268	13.2425	Distal Intergenic	NAT2
chr17	44543149	44544173	44.9147	73.1398	6.48181	5.74657	6.77139	8.96601	Distal Intergenic	FZD2
chr16	56476261	56477019	44.9128	2.19387	1.49511	0.932195	0.894353	0.229791	3' UTR	BBS2
chr2	123690012	123690696	44.9064	0.921293	1.6661	0	0	1.43629	Distal Intergenic	LOC107985820
chr6	42452849	42453475	44.8968	89.2197	26.9782	11.8769	14.2081	11.2623	Promoter (<=1kb)	TRERF1
chrX	50308665	50311283	44.8809	1.61179	0.647782	1.6547	1.83179	1.91246	Exon (ENST00000376042.5/85417, exon 6 of 13)	CCNB3
chr17	63889624	63889771	44.8681	31.9199	39.8648	65.2559	33.2914	23.0555	Distal Intergenic	CSH1
chr9	69391876	69392212	44.8373	5.68844	9.32956	0	0	5.7195	3' UTR	FAM189A2
chr2	233840721	233842092	44.8335	2.82804	2.69671	2.3851	4.28052	7.49696	Promoter (<=1kb)	HJURP
chr6	42938724	42939199	44.8174	6.02133	10.0304	4.25488	5.38385	11.8661	3' UTR	CNPY3
chr1	94481505	94481858	44.8046	63.8795	72.1226	63.4834	60.4568	21.3372	Promoter (<=1kb)	ABCD3
chr17	51861062	51861243	44.7913	59.6198	96.3161	80.1322	42.3682	24.1543	Intron (ENST00000570565.5/56934, intron 3 of 8)	CA10
chr1	17075564	17075952	44.7841	29.1723	49.7639	24.6455	14.3719	10.1398	Promoter (<=1kb)	PADI2
chr2	73753989	73754179	44.7731	43.756	68.9774	70.059	27.0743	12.9714	Distal Intergenic	TPRKB
chr1	32365566	32366546	44.7591	5.81619	2.60816	7.03209	4.10511	7.83187	Promoter (1-2kb)	FAM229A
chr9	71250615	71250991	44.7553	44.8899	45.1484	48.1622	15.9016	17.8291	Intron (ENST00000357533.6/80036, intron 1 of 24)	TRPM3
chr2	120856669	120856952	44.7072	73.3279	13.5823	8.53278	11.7092	16.6286	Intron (ENST00000482119.5/2736, intron 2 of 3)	GLI2
chr1	209787287	209787725	44.6672	4.49461	2.02153	3.30398	0.938188	0	Promoter (2-3kb)	C1orf74
chr5	56137370	56137533	44.6617	4.27809	0.915063	0.107856	0	6.08096	Exon (ENST00000467688.1/ENST00000467688.1, exon 1 of 1)	ANKRD55
chr10	63478587	63478933	44.6379	73.0131	45.0152	44.6033	23.9364	21.6774	Intron (ENST00000633035.1/221037, intron 1 of 3)	JMJD1C
chr9	98447923	98448768	44.6367	2.70317	1.71913	3.0317	3.51605	5.10643	Intron (ENST00000259455.4/9568, intron 7 of 18)	GABBR2
[truncated: 2,472 more rows]

## Sheet: module3 
seqnames	start	end	pES	8dAPRnegOCT4neg	8dAPRposOCT4neg	10dAPRposOCT4neg	10dAPRposOCT4pos	nES	annotation	SYMBOL
chr11	317034	317514	12.5805	27.9506	64.1326	79.2852	100.865	76.4811	Promoter (2-3kb)	IFITM1
chr11	329184	329738	9.10287	106.511	200.604	149.969	127.462	192.566	Promoter (1-2kb)	IFITM3
chr11	333942	334824	24.9983	212.242	377.58	153.006	200.646	305.272	Distal Intergenic	IFITM3
chr11	336066	336680	8.95629	60.4871	131.874	88.9453	88.611	73.8077	Distal Intergenic	IFITM3
chr11	341299	342025	15.0191	43.6895	87.7519	42.0191	48.1757	72.6607	Distal Intergenic	IFITM3
chr11	350387	351312	7.53635	81.7527	136.677	63.6476	62.0712	71.4038	Distal Intergenic	B4GALNT4
chr2	232406466	232406963	20.5879	146.223	353.075	292.533	211.323	460.644	Promoter (<=1kb)	ALPG
chr11	455547	456178	14.6905	66.6993	152.199	112.512	128.454	119.996	Promoter (2-3kb)	PTDSS2
chr11	465739	466852	5.75856	41.141	79.5156	67.6732	80.7078	74.9417	Intron (ENST00000532614.5/81490, intron 2 of 3)	PTDSS2
chr11	517868	518058	16.8469	52.2103	125.325	131.274	40.252	117.422	Exon (ENST00000670787.1/ENST00000670787.1, exon 2 of 2)	RNH1
chr11	518368	519060	24.1922	59.5677	74.0005	36.5764	25.7869	47.7217	Distal Intergenic	RNH1
chr11	520805	521585	6.95424	31.5876	86.983	40.8917	34.2195	40.0141	Distal Intergenic	HRAS
chr11	603888	604658	5.82164	66.8077	156.127	121.146	96.6448	81.768	Promoter (2-3kb)	PHRF1
chr19	56838809	56840015	9.15668	602.679	451.005	249.143	311.385	401.54	Promoter (<=1kb)	PEG3
chr11	738048	738326	6.48285	54.1322	62.4446	99.9806	65.0356	68.1874	Distal Intergenic	TALDO1
chr11	741627	742225	5.36335	54.7782	125.479	91.3655	110.892	86.2987	Distal Intergenic	TALDO1
chr11	744581	745099	0.197451	66.9918	124.609	48.7198	74.8603	79.7652	Promoter (2-3kb)	TALDO1
chrX	120575311	120576032	6.77027	230.883	472.043	223.849	251.927	363.534	Promoter (<=1kb)	CUL4B
chr16	66378662	66379425	12.709	179.484	398.933	466.288	422.736	355.613	Promoter (<=1kb)	CDH5
chr11	877625	878214	15.5799	32.4282	54.7777	29.9803	37.1273	37.3837	Intron (ENST00000323578.13/66005, intron 10 of 12)	CHID1
chr11	919089	919557	13.3176	112.796	159.371	76.4863	89.8991	75.7491	Distal Intergenic	CHID1
chr11	955194	955912	11.452	81.8108	115.647	51.8966	37.5734	69.7	Intron (ENST00000529818.5/161, intron 1 of 4)	AP2A2
chr11	1114690	1115173	18.8862	46.8452	48.3793	30.2055	25.6864	44.1573	Distal Intergenic	MUC2
chr11	1224598	1224862	23.9176	47.9659	107.695	71.6881	61.535	38.0719	Promoter (1-2kb)	MUC5B
chr11	1532818	1533269	4.2283	39.4839	66.04	36.0421	28.5511	28.752	Distal Intergenic	DUSP8
chr3	195185597	195186054	12.597	142.125	383.792	337.277	339.723	349.351	Promoter (<=1kb)	XXYLT1
chr11	2234057	2234326	7.70473	37.9307	94.4613	95.1243	129.548	58.0709	Distal Intergenic	ASCL2
chr11	2247447	2248041	4.25408	55.6363	78.3607	80.1478	96.3452	72.0721	Distal Intergenic	ASCL2
chr11	2311404	2311878	7.76666	43.5788	87.4484	55.616	41.9411	34.4869	Intron (ENST00000461200.5/10077, intron 5 of 8)	TSPAN32
chr11	2331469	2331743	3.87549	26.6983	80.179	94.1344	34.3636	32.5894	Intron (ENST00000427151.1/101927682, intron 1 of 2)	TSPAN32
chr11	2338340	2339702	7.01098	101.521	205.092	132.585	119.7	167.722	Intron (ENST00000427151.1/101927682, intron 1 of 2)	TSPAN32
chr11	2355153	2355852	4.9628	48.6447	148.893	130.161	131.535	134.406	Intron (ENST00000427151.1/101927682, intron 1 of 2)	CD81
chr11	2360373	2360852	6.93853	48.0061	124.352	95.2594	105.159	57.7087	Intron (ENST00000427151.1/101927682, intron 1 of 2)	CD81
chr19	44111967	44112346	21.3313	170.34	201.917	240.609	183.211	342.162	Promoter (<=1kb)	ZNF225
chr11	2527094	2527330	11.3287	53.4384	67.425	47.6542	76.7218	62.3263	Intron (ENST00000496887.6/3784, intron 2 of 6)	KCNQ1
chr11	2533621	2534322	22.466	96.5654	96.3705	68.4103	47.7835	49.0274	Intron (ENST00000496887.6/3784, intron 3 of 6)	KCNQ1
chr19	12872790	12873485	22.0707	146.488	253.123	206.771	162.054	338.787	Promoter (<=1kb)	MAST1
chr11	2928192	2928419	15.349	43.16	92.5709	99.3033	49.8773	59.0002	Promoter (1-2kb)	PHLDA2
chr11	2933461	2933784	18.566	62.2984	77.1967	149.696	90.9134	54.5485	Distal Intergenic	PHLDA2
chr15	58866164	58866785	24.713	218.963	499.588	318.732	253.951	334.113	Promoter (<=1kb)	RNF111
chr11	3055236	3055574	3.91467	56.655	96.3825	88.2855	49.8575	65.7094	Promoter (1-2kb)	CARS1
chr11	3109736	3110444	17.0192	68.789	148.246	74.1715	36.651	30.3333	Intron (ENST00000263650.12/114879, intron 7 of 21)	OSBPL5
chr11	3188900	3189915	13.0718	45.4925	80.5085	32.8175	33.6239	27.6117	Exon (ENST00000455154.1/ENST00000455154.1, exon 1 of 2)	OSBPL5
chr11	3404124	3404869	9.83556	31.7259	80.9733	93.8244	71.5988	81.3909	Promoter (2-3kb)	TSSC2
chr11	3416962	3417431	15.3824	52.2779	70.6517	39.6107	35.6852	45.2347	Intron (ENST00000448322.2/ENST00000448322.2, intron 3 of 7)	TSSC2
chr11	3712330	3712735	9.09923	49.3012	131.027	159.98	104.863	122.917	3' UTR	NUP98
chr11	3783036	3783540	6.54431	67.1149	158.298	117.251	100.285	85.4125	Intron (ENST00000359171.8/4928, intron 1 of 32)	NUP98
chr11	3873539	3874022	6.20366	36.2534	74.3193	84.1661	56.6992	52.0944	Intron (ENST00000525403.5/6786, intron 1 of 4)	STIM1
chr11	3931724	3932478	4.52662	31.5098	59.3607	50.2304	40.1055	35.5694	Intron (ENST00000525403.5/6786, intron 1 of 4)	STIM1
chr11	4016467	4017246	4.97932	54.1598	151.937	112.412	60.7236	63.928	Intron (ENST00000525403.5/6786, intron 2 of 4)	STIM1
chr11	4175602	4176255	11.4385	68.7974	99.3783	77.069	62.1016	65.5975	Distal Intergenic	LINC02749
chr11	4464304	4464790	3.19846	40.587	83.4104	41.4788	43.4135	28.0814	Intron (ENST00000641797.2/ENST00000641797.2, intron 1 of 2)	OR52K2
[truncated: 32,498 more rows]

## Sheet: module 4
seqnames	start	end	pES	8dAPRnegOCT4neg	8dAPRposOCT4neg	10dAPRposOCT4neg	10dAPRposOCT4pos	nES	annotation	SYMBOL
[truncated: 35,592 more rows]

[truncated: 2 more sheets: module 5, module 6]
