# Supplementary material for: Discordance between chromatin accessibility and transcriptional activity during the human primed-to-naïve pluripotency transition process
Source: Cell Regen. 2023 Nov 8;12:35. doi: 10.1186/s13619-023-00179-2 (PMC10632355; doi:10.1186/s13619-023-00179-2)
Supplement: Supplementary file 3 — Additional file 3: Table S2. Mapping rate, quality control for reads and peak numbers of the histone modifications data. [file 13619_2023_179_MOESM3_ESM.xlsx]

## Sheet: Sheet1
sample	mapping rate	raw reads (M)	mapped reads	Q30	de-duplicated	peak number
8dAPR+OCT4- K4me3 rep1	0.8979	31.6	56734924	48000214	34406704	39703
8dAPR+OCT4- K4me3 rep2	0.8967	40.8	73098932	61502056	43093320
8dAPR+OCT4- K4me3 rep3	0.8972	37.7	67560822	56905640	40309076
8dAPR+OCT4- K27Ac rep1	0.9088	33.1	60202980	49412600	39261282	100649
8dAPR+OCT4- K27Ac rep2	0.9062	40.7	73848226	61030342	46398480
8dAPR+OCT4- K27Ac rep3	0.9067	29.2	52935745	43691558	34629528
8dAPR-OCT4- K4me3 rep1	0.9498	30.1	57112133	50120442	33692774	25178
8dAPR-OCT4- K4me3 rep2	0.9471	29.5	55855464	48623436	34677610
8dAPR-OCT4- K4me3 rep3	0.9457	27.3	51683219	44921826	32786158
8dAPR-OCT4- K27Ac rep1	0.9544	23.7	45189131	38857648	32174930	96963
8dAPR-OCT4- K27Ac rep2	0.953	32.8	62453934	53542112	44035224
8dAPR-OCT4- K27Ac rep3	0.9548	36.5	69626370	60177006	45811066
8dAPR+OCT4- input rep1	0.9102	32	58179776	48121278	35881614
8dAPR+OCT4- input rep2	0.8797	26.1	45925647	37731778	29438552
8dAPR-OCT4- input rep1	0.9599	36.5	70087615	58029500	45153114
8dAPR-OCT4- input rep2	0.971	29.2	56680470	46947342	36761202
